# Supplementary material for: Rspo3-mediated metabolic liver zonation regulates systemic glucose metabolism and body mass in mice
Source: PLoS Biol. 2025 Jan 24;23(1):e3002955. doi: 10.1371/journal.pbio.3002955 (PMC11759367; doi:10.1371/journal.pbio.3002955)
Supplement: S1 Data — (XLSX) [file pbio.3002955.s023.xlsx]

## Sheet: Fig 1
	Fig 1A						Fig 1B
	Serum Rspo3 levels (ng/ml)						Rspo3 mRNA levels (Liver)				Rspo3 protein levels (Liver)
	lean		ob/ob				(Rspo3/Gapdh)				(Rspo3/Gapdh)
	fasted	fed	fasted	fed			lean	ob/ob			lean	ob/ob
	3.60282	8.74886	3.84662	2.46118			0.902568	0.471217			0.863856	0.461083
	4.14406	6.41366	3.8221	3.91226			0.920247	0.318528			1.23695	0.392823
	3.85012	5.15168	3.80988	5.10596			1.14722	0.442854			0.899196	0.346395
	4.50506	4.51398	3.10838	4.4914			1.00346	0.591788		average	1	0.4001
	4.11696	2.5007	4.063	5.55662			1.0265			SD	0.205962	0.0576896
	4.71896	8.60484	2.94368	1.80784		average	1	0.456097
	4.18396	6.56522	3.84838	5.92994		SD	0.0977769	0.112162
	4.32112		5.75468	5.7097
	4.08634		5.297	5.04458
	3.9223		5.57296	5.55662
			4.63138	5.04656
			3.63014	6.97662
			3.21648	5.1896
			3.97904
average	4.14517	6.07128	4.10884	4.82991
SD	0.320823	2.23493	0.887881	1.4038
	Fig 1C
	Rspo3 mRNA levels
	(Rspo3/Gapdh)
	Liver			epi.WAT			BAT			Skeletal muscle
	lean	DIO	ob/ob	lean	DIO	ob/ob	lean	DIO	ob/ob	lean	DIO	ob/ob
	1.07062	0.399536	0.125343	0.203608	0.0875377	0.0179723	0.0170505	0.0204947	0.0470336	0.00503057	0.0164521	0.0216627
	0.856469	0.456477	0.170129	0.210203	0.104393	0.0232862	0.0140345	0.022864	0.0211754	0.00840088	0.00831119	0.0152853
	0.829977	0.443549	0.21464	0.342574	0.186472	0.0227203	0.00765247	0.0376265	0.0335107	0.00464877	0.00707682	0.0196564
	1.24293	0.421149	0.146544	0.65362	0.190047	0.0110809	0.0176021	0.0272513	0.0132473	0.00534192	0.0109911	0.0196113
		0.451959	0.215689	0.252843	0.170969	0.0186839	0.0107589	0.0217243	0.0132956	0.00692435	0.00656247	0.0179777
		0.474857	0.155079	0.693037		0.0111954	0.0132937	0.0229904	0.0171818	0.0103766	0.0157286	0.0186005
			0.170617	0.306555		0.0205531	0.0147739		0.0149554	0.0035903		0.0193572
										0.00399073
average	1	0.441254	0.171149	0.380349	0.147884	0.0179274	0.0135952	0.0254919	0.0229143	0.00603801	0.0108537	0.0188787
SD	0.194519	0.0269271	0.00106455	0.206466	0.0483032	0.00502248	0.00348876	0.00636671	0.0127751	0.00235445	0.00434209	0.0019546
	Fig 1D						Fig 1G						Fig 1I
	Rspo3 mRNA levels (Liver)						Intensity of Rspo3 IF						Number of Rspo3 dots
	(Rspo3/Gapdh)						(pericentral zone)						(pericentral zone)
	lean		ob/ob				lean		ob/ob				lean		ob/ob
	fasted	fed	fasted	fed			fasted	fed	fasted	fed			fasted	fed	fasted	fed
	0.940367	1.71885	0.405561	0.455272			21401.1	25625.1	24282.5	19150.2			336	436	110	68
	1.03239	1.82891	1.04083	0.670282			18006.7	20267.5	17219.2	15256.6			333	242	81	56
	1.07591	1.7664	0.60666	0.592839			21952.5	24686.6	19205	20823.9			263	276	161	186
	0.952607	1.45104	0.771197	0.784084			21015	19353.3	17045.7	17254.5			340	324	185	212
	1.08156	1.95675	0.666715	0.946806			21973.3	24495.2	22330.5	30787.5			291	357	125	180
	1.10303		0.594978	0.367654			21116.8	25684.4	12880	17196.2			215	425	137	127
	0.825758		0.513158				25987	19562.2	9430.69	31978.1			279	408	137	182
	0.988367		0.930241				20925	26590	29275.3	24565.5			198	423	188	238
			0.713148				18035.4	20947.4	15846.3	23444			236	528	168	162
			0.729228				22858.7	29902.9	12215.5	30179.6			239	511	164	159
			0.915982				9577.89	33785.8	20393.8	15814.2			288	365	144	170
			0.736547				12237	34378.4	25612.2	17809.6			328	362	172	215
			0.578439				14802.4	27251.3	21078.9	17878.5			161	411	175	274
average	1	1.74439	0.707899	0.636156			19004	23804.1	26537.8	15455.4				586	262	170
SD	0.0928731	0.186704	0.177876	0.212716			16655.5	30544.9	19547.1	13378.4				297	155	79
							12655.1	31362.2	25811.5	13525.1				353	142	110
							11774.6	29359.8	22224.2	14482.9				354	201	160
							11631.9	20373	9860.34	20519.2					109	216
							12231.3	21492.2	17475.5	18883					178	218
							13875.7	20207.1	19486.8	31736.7					135
							15282.7	17842.8	19243.2	16379.7					140
							19121.4	27918.1	17945.5	29029.6		average	269.769	391.647	155.667	167.474
							20329.7	18967.4	17820.2	19804.5		SD	57.5111	90.2489	38.1632	58.425
							21323.4	27982.9	15947.6	13307.7
							22070	25995.7	15350.9	24558.1
							14483.6	35731	17236.3	28588.1
							13572.3	27449.6	16597.3	16036.7
							16655.5	21733.3	15508.9	24898.5
							11151.2	28000.8	18670.2	27697.7
							15213.5		20271
						average	17230.7	25561.9	18745	21049
						SD	4336.92	4943.64	4670.69	6092.92

## Sheet: Fig 2
	Fig 2A								Fig 2B
	Rspo3 mRNA levels (Liver)				Rspo3 protein levels (Liver)				FBG (mg/dl)				Insulin (mg/ml)
	(Rspo3/Gapdh)				(Rspo3/Gapdh)				LacZ	Rspo3			LacZ	Rspo3
	LacZ	Rspo3			LacZ	Rspo3			179	139			0.979	0.556
	1.03879	8.45259			1.0162	1.55935			177	136			0.8265	0.307
	0.787746	6.84717			1.05435	1.40055			190	150			0.533	0.17
	1.05137	7.61754			0.929444	1.41301			172	147			0.495	0.467
	1.0515	9.72771		average	1	1.45764			178				1.194	0.1925
	1.07059	7.53005		SD	0.0640106	0.088305		average	179.2	143			0.643
average	1	8.03501						SD	6.6106	6.58281			1.2555
SD	0.119196	1.10452											0.4535
													0.448
												average	0.758611	0.3385
												SD	0.318781	0.169203
	Fig 2C
	PEPCK mRNA levels (Liver)				GK mRNA levels (Liver)
	(PEPCK/Gapdh)				(GK/Gapdh)
	LacZ	Rspo3			LacZ	Rspo3
	0.822952	0.51131			0.662825	1.24976
	1.02424	0.704358			0.803928	1.16097
	1.07543	0.879797			1.13394	1.50491
	0.917434	0.83984			0.738293	1.43631
	1.15994	0.784124			1.52892	1.40343
average	1	0.743886			1.26125	3.05424
SD	0.132307	0.145733			0.870841	1.70799
				average	1	1.64537
				SD	0.317084	0.645747
	Fig 2D
	SREBP1c mRNA levels (Liver)				FASN mRNA levels (Liver)				PPARg mRNA levels (Liver)				SCD1 mRNA levels (Liver)				PPARa mRNA levels (Liver)				PPARd mRNA levels (Liver)				Cpt1a mRNA levels (Liver)
	(SREBP1c/Gapdh)				(FASN/Gapdh)				(PPARg/Gapdh)				(SCD1/Gapdh)				(PPARa/Gapdh)				(PPARd/Gapdh)				(Cpt1a/Gapdh)
	LacZ	Rspo3			LacZ	Rspo3			LacZ	Rspo3			LacZ	Rspo3			LacZ	Rspo3			LacZ	Rspo3			LacZ	Rspo3
	0.943339	1.15992			0.778791	1.36366			1.68778	4.32683			0.948101	0.552445			0.809095	1.07368			0.69258	1.69236			0.694479	1.33188
	1.03681	1.11667			1.50067	1.36856			0.889726	4.2826			1.05315	0.68187			1.0215	0.938051			0.989779	1.26728			0.939889	1.20126
	0.927297	1.18808			0.792544	1.70775			0.70241	5.27043			0.990034	0.623152			1.04945	1.1151			0.952434	1.52083			1.01957	1.49265
	1.02061	1.06497			0.689149	1.20939			0.663749	3.05273			0.887246	0.733574			1.0777	0.952211			1.03258	1.32678			1.14586	1.29944
	1.00891	1.18859			0.71512	1.58306			0.954012	4.71918			1.06024	0.632127			1.05799	1.06274			1.06913	1.61339			1.02316	1.67784
	1.0347	1.06784			1.13498	1.28178			1.27323	1.57349			1.16248	0.520311			1.01237	0.903267			0.885007	1.69499			1.10334	1.45977
	1.02834	0.960478			1.38874	1.74749			0.82909	2.97133			0.898749	0.784784			0.971881	0.687942			1.3785	1.51641			1.07371	1.24947
average	1	1.10665		average	1	1.46596		average	1	3.74237		average	1	0.646895		average	1	0.961855		average	1	1.51886		average	1	1.38748
SD	0.0453914	0.0825572		SD	0.33906	0.212577		SD	0.363504	1.27127		SD	0.0988368	0.0944068		SD	0.0910104	0.144503		SD	0.207845	0.168453		SD	0.150145	0.165913
	Fig 2E				Fig 2G												Fig 2H
	Liver weight (g)				BG levels during ipGTT (mg/dl)												BG changes during ipITT (%)
	LacZ	Rspo3			LacZ					Rspo3							LacZ					Rspo3
	1.09	1.61			0 min	15 min	30 min	60 min	120 min	0 min	15 min	30 min	60 min	120 min			0 min	15 min	30 min	45 min	60 min	0 min	15 min	30 min	45 min	60 min
	0.77	1.68			179	397	336	274	187	139	378	320	251	160			100	111.215	127.103	117.757	141.121	100	84.7826	78.2609	71.7391	75
	0.87	1.33			177	425	390	327	198	136	394	300	154	159			100	116.788	93.4307	118.248	144.526	100	65.7895	65.1316	69.7368	78.2895
	1.04	1.56			190	476	436	284	199	150	282	235	199	150			100	79.1367	83.4532	96.4029	110.791	100	64.3939	71.9697	108.333	121.97
	0.79	1.64			172	433	362	291	226	147	364	298	227	163			100	79.5181	96.3855	95.7831	99.3976	100	69.7479	71.4286	79.8319	126.891
	0.85	1.53			178	468	432	369	184	170	456	445	296	183			100	113.846	98.4615	112.308	123.077	100	79.5455	84.0909	112.5	136.364
		1.66			185	474	391	289	182								100	83.5526	76.3158	104.605	133.553	100	60.9756	60.9756	79.6748	105.691
average	0.901667	1.57286			209	398	402	261	171							average	100	97.3428	95.8583	107.517	125.411	100	70.8725	71.9762	86.9693	107.367
SD	0.132728	0.119682			189	431	424	283	161							SD	0	18.3427	17.464	10.1257	17.7446	0	9.33524	8.41932	18.6618	25.8114
					168	434	360	228	144
					200
					187
				average	184.909	437.333	392.556	289.556	183.556	148.4	374.8	319.6	225.4	163
				SD	12.0537	29.95	34.8608	39.7433	23.7019	13.3529	62.6514	77.0279	53.4724	12.1861
	Fig 2I								Fig 2J				Fig 2K
	VO2 (mL/min)				RQ				epi.WAT/BW (g/gBW)				b3AR mRNA levels (epi.WAT)				UCP1 mRNA levels (epi.WAT)				PGC1a mRNA levels (epi.WAT)
	LacZ	Rspo3			LacZ	Rspo3			LacZ	Rspo3			(b3AR/Gapdh)				(UCP1/Gapdh)				(PGC1a/Gapdh)
	1.2903	1.3069			1.02676	0.909917			0.0139831	0.00865801			LacZ	Rspo3			LacZ	Rspo3			LacZ	Rspo3
	1.32272	1.10576			1.01039	0.966153			0.0140351	0.0100877			1.02873	1.44359			0.80352	1.62276			1.12836	1.43215
	1.27352	1.22025			0.992014	0.922403			0.0146018	0.0134529			0.921199	1.07204			0.600539	1.96858			0.608696	1.3735
	1.23076	1.45869			0.935931	0.946056			0.0130631	0.0104545			0.93656	1.05799			0.937542	0.81301			0.97674	1.74466
	1.24713	1.04199			0.975375	0.944292			0.0159817	0.00930233			1.16665	1.63164			1.46036	1.47649			1.34029	1.83185
	1.14074				0.973155				0.0179724	0.0146789			0.972847	1.19157			0.837988	1.50567			1.05963	1.18453
average	1.25086	1.22672		average	0.985605	0.937764			0.0130841	0.0122172			0.974012	1.82284			1.11631				0.829267	1.66609
SD	0.0628916	0.165104		SD	0.031864	0.0219586		average	0.0146745	0.0112645		average	1	1.36994			1.24374				1.05702
								SD	0.00176082	0.00223755		SD	0.089717	0.315248		average	1	1.4773		average	1	1.5388
																SD	0.292459	0.419703		SD	0.23162	0.248461
	Fig 2L						Fig 2M
	Food intake (g)						BW gain (7days)				BW change (g)
	7days		14days				LacZ	Rspo3			LacZ								Rspo3
	LacZ	Rspo3	LacZ	Rspo3			1.8	0.6			day 0	day 2	day 5	day 7	day 14	day 16	day 19	day 20	day 0	day 2	day 5	day 7	day 14	day 16	day 19	day 20
	26.53	18.74	50.47	41.85			1.2	0.3			23.88	22.85	23.3	24.64	25.06	24.22	24.14	24.76	23.16	20.72	20.93	22.73	24.94	24.14	23.92	24.73
	23.65	19.81	45.24	42.69			0.6	0.9			23.08	21.38	22.86	24.24	24.72	23.4	23.78	24.09	22.97	20.74	21.23	23	24.28	23.15	23.6	24.2
	24.89	22.11	48.22	42.43			0.6	1			22.86	22.12	23.67	24.68	25.1	24.77	24.59	25.16	22.6	21.38	21.69	23.7	23.94	23.34	23.3	24.23
	24.32	21.25	48.02	42.28			1.1	-0.5			22.7	21.44	23.06	23.47	23.93	23.13	23.52	23.64	22.6	20.85	21.33	23.84	23.73	24.15	23.5	24.06
	26.47	20.48	46.44	43.23			1.1	-1			22.69	22.11	24.2	24.4	24.71	25.06	23.9	25.35	22.55	21.18	21.12	23.71	23.58	23.24	23.9	24.45
average	25.172	20.478	47.678	42.496			0.3	-0.3		average	23.042	21.98	23.418	24.286	24.704	24.116	23.986	24.6	22.776	20.974	21.26	23.396	24.094	23.604	23.644	24.334
SD	1.28947	1.29675	1.98006	0.511058			-0.1	-0.9		SD	0.494389	0.601041	0.53115	0.490286	0.469819	0.838827	0.404821	0.721699	0.273002	0.29237	0.282489	0.497122	0.540999	0.498428	0.265857	0.261782
							-1.2	-2.4
							-0.8	-1.9
							0	-2.4
								-0.2
						average	0.418182	-0.566667
						SD	0.898686	1.1957

## Sheet: Fig 3
	Fig 3A									Fig 3B
	Rspo3 mRNA levels (Liver)				Rspo3 protein levels (Liver)					FBG (mg/dl)				Insulin (mg/ml)
	(Rspo3/Gapdh)				(Rspo3/Gapdh)					LacZ	Rspo3			LacZ	Rspo3
	LacZ	Rspo3				ob/ob				225	140			8.139	3.114
	0.913707	21.2909			lean	LacZ	Rspo3			277	129			7.797	4.624
	1.40538	26.1044			0.863856	0.461083	0.467445			382	144			6.717	4.805
	1.07292	11.8118			1.23695	0.392823	0.765128			315	108			10.557	3.75
	0.849453	24.661			0.899196	0.346395	0.909826			239	152			4.887	5.378
	0.984533	23.1129					0.822123				148			8.91	5.439
	0.774003	12.2452		average	1	0.4001	0.74113				92				2.833
average	1	19.871		SD	0.205962	0.0576896	0.191918		average	287.6	130.429		average	7.8345	4.27757
SD	0.224088	6.2838							SD	63.3546	22.4786		SD	1.9287	1.05491
	Fig 3C								Fig 3D
	PEPCK mRNA levels (Liver)				GK mRNA levels (Liver)				Relative Intensity
	(PEPCK/Gapdh)				(GK/Gapdh)				(p-Akt/Akt)
	LacZ	Rspo3			LacZ	Rspo3			LacZ		Rspo3
	1.10908	0.740922			0.945944	2.01386			Ins (-)	Ins (+)	Ins (-)	Ins (+)
	0.889005	0.765111			0.953474	1.62245			1.09073	1.49864	0.543472	2.20227
	0.747296	0.482708			1.09353	1.19646			1.01747	1.57843	1.23365	2.52491
	1.1153	0.873516			0.84469	2.13671			0.891805	1.27983	1.41672	2.45357
	0.923875	1.01575			0.819898	1.53754		average	1	1.4523	1.06461	2.39358
	0.97686	0.809935			1.01872	1.53236		SD	0.100605	0.154597	0.46051	0.169483
	1.23859				1.32374	2.04953
average	1	0.781324		average	1	1.72699
SD	0.165643	0.176262		SD	0.171053	0.346495
	Fig 3E
	Foxo1 protein levels (Nucleus)				Foxo1 protein levels (Cytoplasm)				PDK4 protein levels (Cytoplasm)
	(Foxo1/HDAC1)				(Foxo1/Gapdh)				(PDK4/Gapdh)
	LacZ	Rspo3			LacZ	Rspo3			LacZ	Rspo3
	1.36666	0.419184			1.0612	0.939379			0.838233	0.602396
	1.13058	0.373274			0.948316	1.4138			1.10223	0.721148
	0.724586	0.338607			1.09727	0.965248			1.14824	0.522131
	0.778179	0.438016			0.893213	1.03685			0.911299	0.514779
average	1	0.39227		average	1	1.08882		average	1	0.590113
SD	0.303615	0.0449353		SD	0.0953616	0.220541		SD	0.148843	0.0959477
	Fig 3F
	SREBP1c mRNA levels (Liver)				FASN mRNA levels (Liver)				PPARg mRNA levels (Liver)				SCD1 mRNA levels (Liver)
	(SREBP1c/Gapdh)				(FASN/Gapdh)				(PPARg/Gapdh)				(SCD1/Gapdh)
	LacZ	Rspo3			LacZ	Rspo3			LacZ	Rspo3			LacZ	Rspo3
	1.5405	2.05828			0.667019	2.69239			0.886262	0.749478			0.835792	0.459826
	0.996649	1.07839			1.4627	1.81299			0.878403	1.05601			0.866906	0.81369
	0.860468	1.29387			0.819381	1.60991			1.01637	0.476949			1.1063	0.376238
	1.03065	1.4892			1.18807	1.71292			0.945816	0.703518			1.39516	0.660781
	0.687665	0.863082			0.745789	1.30683			0.865627	1.25526			0.845229	0.597275
	0.872056	1.02322			0.715614	1.50876			0.921534	0.801862			0.908092	0.434589
	1.01202	1.7798			1.40142	1.22765			1.48598	0.808906			1.04252	0.744377
average	1	1.36941		average	1	1.69592		average	1	0.835998		average	1	0.583825
SD	0.266653	0.432805		SD	0.341468	0.48649		SD	0.220348	0.251675		SD	0.202624	0.166061
	Fig 3G				Fig 3I				Fig 3J
	Liver weight (g)				TG contents (mg/g tissue)				PPARa mRNA levels (Liver)				PPARd mRNA levels (Liver)				Cpt1a mRNA levels (Liver)
	LacZ	Rspo3			LacZ	Rspo3			(PPARa/Gapdh)				(PPARd/Gapdh)				(Cpt1a/Gapdh)
	3.34	3.72			330.786	216.004			LacZ	Rspo3			LacZ	Rspo3			LacZ	Rspo3
	2.78	3.33			350.795	345.286			0.98639	0.919647			0.977672	1.83674			0.894594	1.09651
	3.14	3.4			364.818	213.715			1.05005	1.08715			1.0405	1.37246			1.02706	1.65044
	2.84	3.09			292.104	246.578			0.932997	0.540346			0.839768	1.37912			1.10669	0.852578
	2.68	3.16			235.274	202.911			0.897296	0.96833			0.969247	1.91625			0.854276	1.42561
		3.31			381.607	246.673			1.13485	1.10133			1.04209	1.57			0.959921	1.95003
		3.14				225.52			1.04699	0.854131			1.09956	1.62123			1.07775	1.37189
average	2.956	3.30714		average	325.897	242.384			0.951419	0.883422			1.03116	1.90482			1.07971	1.6462
SD	0.274736	0.214609		SD	54.068	48.2789		average	1	0.907765		average	1	1.65723		average	1	1.42761
								SD	0.0821395	0.187937		SD	0.0830799	0.233798		SD	0.0987131	0.368274
	Fig 3K								Fig 3L
	PPARd protein levels (Liver)				Cpt1a protein levels (Liver)				Glycogen contents (mg/g tissues)
	(PPARd/Gapdh)				(Cpt1a/Gapdh)				LacZ	Rspo3
	LacZ	Rspo3			LacZ	Rspo3			11.1012	17.1528
	1.13066	1.87353			1.18398	1.7094			17.9688	15.2174
	0.820638	1.82054			0.763089	2.95596			14.2733	28.6012
	1.0487	2.29024			1.05293	2.49815			10.6618	18.8393
average	1	1.99477		average	1	2.38783			11.0313	16.9034
SD	0.160646	0.257252		SD	0.21538	0.63056			7.58152	15.875
									9.79592	12.5893
								average	11.7734	17.8826
								SD	3.37521	5.10633
	Fig 3M
	BW gain (7days)				BW change (g)
	LacZ	Rspo3			LacZ											Rspo3
	1.7	-0.4			day 0	day 2	day 3	day 5	day 7	day 12	day 14	day 16	day 20	day 21	day 23	day 0	day 2	day 3	day 5	day 7	day 12	day 14	day 16	day 20	day 21	day 23
	0.8	-0.7			37.48	37.56	38.24	36.97	37.7	41.26	42.92	42.08	45.32	44.16	45.75	37.17	36.21	36.45	35.56	37.31	40.16	41.37	39.56	41.43	41.39	42.43
	1.9	0.15			36.42	37.55	38.05	38.76	40.01	42.77	43.09	43.18	46.23	45.6	46.57	36.28	34.94	35.9	35.88	37.28	39.52	40.96	40.16	42.26	41.47	42.7
	1.3	-0.35			35.54	36	36.01	35.6	36.87	39.18	41.02	39.56	42.08	41.76	42.41	34.32	33.37	33.91	33.65	35.11	38.73	40	39.54	41.61	40.81	41.54
	2.3	-1.5			34.86	35.27	37.02	37.58	39.22	41.14	42.59	42	44.96	45.24	46	33.35	32.56	33.36	32.93	35.07	37.69	38.6	38	40.95	40.46	41.78
		0.5			34.1	34.75	36.15	36.35	37.83	40.65	42.65	41.54	43.96	43.8	44.9
		-1		average	35.68	36.226	37.094	37.052	38.326	41	42.454	41.672	44.51	44.112	45.126	35.28	34.27	34.905	34.505	36.1925	39.025	40.2325	39.315	41.5625	41.0325	42.1125
average	1.6	-0.471429		SD	1.32061	1.29191	1.03669	1.20456	1.26421	1.28986	0.82688	1.32534	1.58307	1.50981	1.63295	1.75296	1.62753	1.50046	1.43936	1.27322	1.06497	1.23048	0.922659	0.542056	0.481828	0.542917
SD	0.574456	0.675683
	Fig 3N
	Food intake (g)
	7days		14days
	LacZ	Rspo3	LacZ	Rspo3
	34.4	27.38	72.26	57.39
	39.71	29.64	77.08	59.18
	34.46	25.41	70.51	56.24
	39.99	25.68	74.98	54.42
	40.06		77.36
average	37.724	27.0275	74.438	56.8075
SD	3.00992	1.94777	2.99937	1.99919

## Sheet: Fig 4
	Fig 4A												Fig 4B
	BG levels during ipGTT (mg/dl)												BG changes during ipITT (%)
	LacZ					Rspo3							LacZ						Rspo3
	0 min	15 min	30 min	60 min	120 min	0 min	15 min	30 min	60 min	120 min			0 min	15 min	30 min	45 min	60 min	75 min	0 min	15 min	30 min	45 min	60 min	75 min
	225	505	603	580	314	140	295	349	278	147			100	119.388	107.398	104.592	101.02	108.163	100	115.183	92.1466	81.1518	85.3403	87.9581
	277	427	584	463	290	129	187	198	201	103			100	115.265	110.28	106.542	108.1	113.707	100	127.219	112.426	107.692	105.325	98.8166
	382	527	657	642	436	144	243	225	186	116			100	102.049	102.459	92.8279	98.5656	93.8525	100	104.198	82.0611	81.6794	72.9008	76.3359
	315	527	578	489	280	108	211	197	135	98			100	107.569	105.046	106.651	100.917	98.3945	100	89.1129	80.2419	80.2419	89.1129	89.9194
	239	386	454	382	224	152	228	301	326	169			100	108.333	92.7083	92.7083	103.819	119.444	100	73.6527	63.4731	64.0719	65.2695	58.0838
						148	217	267	254	177			100	115.187	118.925	110.514	120.794	109.579	100	75.4266	68.942	53.5836	39.5904	43.3447
						92	210	207	206	132		average	100	111.298	106.136	102.306	105.536	107.19	100	97.4655	83.2151	78.0702	76.2566	75.7431
average	287.6	474.4	575.2	511.2	308.8	130.429	227.286	249.143	226.571	134.571		SD	0	6.39594	8.68727	7.63378	8.15655	9.5347	0	21.758	17.5311	18.4405	22.668	21.1869
SD	63.3546	64.2869	74.5634	101.674	78.3913	22.4786	34.4612	58.6982	63.7596	31.1601
	Fig 4D				Fig 4E												Fig 4F
	epi.WAT/BW (g/gBW)				b3AR mRNA levels (epi.WAT)				UCP1 mRNA levels (epi.WAT)				PGC1a mRNA levels (epi.WAT)				NE turnover (ng/g tissue)
	LacZ	Rspo3			(b3AR/Gapdh)				(UCP1/Gapdh)				(PGC1a/Gapdh)				0 hour		4 hour
	0.0509138	0.0529086			LacZ	Rspo3			LacZ	Rspo3			LacZ	Rspo3			LacZ	Rspo3	LacZ	Rspo3
	0.0552279	0.0470255			0.953022	1.39561			2.14424	2.65088			1.50792	1.83417			19.7125	26.775	16.3263	14.9618
	0.0663102	0.0494964			1.02962	1.27878			1.23089	1.93375			1.36487	1.01853			19.92	28.4333	19.7045	12.3529
	0.0555249	0.041116			0.687956	0.990754			0.942982	2.53209			1.04939	1.32297			22.5102	21.9679	19.0556	17.0455
	0.062465	0.0498462			1.06257	2.0116			0.880847	1.8973			0.739629	1.58488			11.394	27.3079	12.8222	10.9036
		0.0438066			1.57669	1.14336			0.551301	0.954032			0.703852	1.09661			19.1638	25.7	14.2583	13.9149
		0.0453968			0.938553	1.35887			1.3125	1.35134			0.722389	1.24566			19.6132	21.1946	14.8537	15.4962
average	0.0580883	0.0470852			1.30754				3.05035	3.66384			0.911957	1.40309			22.05	17.7286	11.0651
SD	0.00618426	0.00401213		average	1	1.28302			0.683698	1.23324		average	1	1.35799				24.33	11.2138
				SD	0.207321	0.243978			0.894051	2.48258		SD	0.325029	0.282151		average	19.1948	24.1797	14.9124	14.1125
									0.295389	2.37258						SD	3.67347	3.63256	3.28222	2.22126
									0.345193	0.39227
									0.216209	0.523217
									0.452359
								average	1	1.83226
								SD	0.807966	0.971995
	Fig 4G
	b3AR mRNA levels (BAT)				UCP1 mRNA levels (BAT)				PGC1a mRNA levels (BAT)				BCAT2 mRNA levels (BAT)				BCKDH mRNA levels (BAT)
	(b3AR/Gapdh)				(UCP1/Gapdh)				(PGC1a/Gapdh)				(BCAT2/Gapdh)				(BCKDH/Gapdh)
	LacZ	Rspo3			LacZ	Rspo3			LacZ	Rspo3			LacZ	Rspo3			LacZ	Rspo3
	1.23735	0.873231			0.972673	0.85016			0.901673	0.718835			0.711096	0.676364			0.798541	0.569442
	1.09441	0.702281			0.948203	0.568278			0.758198	0.833216			0.530419	0.708941			0.809273	0.835146
	0.828553	0.632432			0.816318	0.607205			1.30334	0.388463			0.869373	0.588964			0.96751	0.805821
	0.717294	0.84544			0.767514	0.762058			1.03097	0.707743			0.830329	0.664509			1.06634	0.849178
	1.04672	0.857709			0.807149	0.909107			1.29063	0.438599			1.70543	0.549293			1.18563	0.625153
	0.965418	0.659128			1.39015	0.810253			0.715198	0.665247			0.740026	0.689973			0.847638	0.708437
	1.11026	0.844304			1.29799	0.746253				0.791021			0.992541	0.49667			1.02935	0.889626
average	1	0.773503		average	1	0.750473		average	1	0.649018			1.06844	0.963063			1.05412	0.648406
SD	0.177998	0.104307		SD	0.248135	0.124196		SD	0.255611	0.170707			1.582	1.01637			1.02051	1.0006
													1.11571	0.919926			1.05184	0.955205
													0.910992	0.976968			0.991968	1.07702
													0.905975	0.816084			0.982981	1.09376
													1.03767				1.1943	0.838565
												average	1	0.755594				0.967584
												SD	0.327881	0.178157		average	1	0.847424
																SD	0.124196	0.164612
	Fig 4H								Fig 4I
	VO2 (mL/min)				RQ				VO2 change (mL/min)
	LacZ	Rspo3			LacZ	Rspo3			LacZ									Rspo3
	1.68439	1.26816			0.950394	0.84162			-20 min	-10 min	0 min	10 min	20 min	30 min	40 min	50 min	60 min	-20 min	-10 min	0 min	10 min	20 min	30 min	40 min	50 min	60 min
	1.47688	1.23033			0.943901	0.849873			-0.0754867	-0.027872	0	0.0551633	0.542343	0.550472	0.563827	0.503438	0.477889	0.0407137	0.0249143	0	-0.266158	0.098442	0.267981	0.32814	0.288034	0.371284
	1.44702	1.29415			0.873292	0.802417			0.055614	0.0308295	0	0.0054405	0.197067	0.477555	0.599664	0.671599	0.599664	-0.0041405	-0.014196	0	-0.176858	-0.0514605	0.142552	0.263218	0.298708	0.35904
	1.82946	1.41946			0.889197	0.848278			0.0563138	0.00123767	0	-0.116341	0.319937	0.409049	0.381201	0.43999	0.407811	0.077653	0.0098515	0	-0.0921405	0.363346	0.393481	0.376095	0.316987	0.097356
	1.8138				0.929576				0.162212	0.0683	0	-0.0085375	0.51908	0.592502	0.599902	0.558353	0.504851	0.210924	0.087885	0	-0.15876	0.17577	0.259119	0.254583	0.213759	0.193914
average	1.65031	1.30303		average	0.917272	0.835547			0.190937	0.06517	0	-0.0262967	0.210373	0.35672	0.404168	0.410457	0.41846
SD	0.181238	0.0819273		SD	0.0342055	0.0223742			0.143625	0.051705	0	0.024129	0.301038	0.406746	0.378021	0.266568	0.237843
								average	0.0888692	0.0315617	0	-0.0110737	0.348306	0.465507	0.487797	0.475068	0.441086	0.0812875	0.0271137	0	-0.173479	0.146525	0.265783	0.305509	0.279372	0.255399
								SD	0.0979529	0.0383078	0	0.0586832	0.1495	0.0916156	0.110697	0.138017	0.121239	0.0926697	0.0435984	0	0.071725	0.172605	0.102538	0.0573778	0.0453461	0.132827
	Fig 4K
	(Skeletal muscle)
	b2AR mRNA levels				PGC1a mRNA levels				MyoD mRNA levels				BCKDH mRNA levels				PPARa mRNA levels
	(b2AR/Gapdh)				(PGC1a/Gapdh)				(MyoD/Gapdh)				(BCKDH/Gapdh)				(PPARa/Gapdh)
	LacZ	Rspo3			LacZ	Rspo3			LacZ	Rspo3			LacZ	Rspo3			LacZ	Rspo3
	1.01193	1.03534			1.07383	0.873758			0.855777	1.35313			0.985698	1.09196			0.890415	1.04657
	0.892727	1.07182			0.889594	0.863345			0.749663	2.55926			0.938433	1.16575			0.791757	1.32488
	1.16451	1.01613			0.864685	0.972206			0.924689	0.971614			1.13889	1.33503			0.935318	1.0092
	0.941576	1.06274			0.969597	1.03432			0.991876	1.37176			1.22243	1.02118			0.962389	1.13619
	0.951784	1.04699			0.901875	1.222			0.928213	1.56573			1.03474	1.00086			1.21612	1.57368
	0.796901	0.911746			0.943865	1.3458			1.73575	1.08853			0.934105	1.1171			0.982899	1.37845
	1.02762	1.01408			1.19798	1.43305			0.814033	2.82292			0.956316	1.07039			1.07803	1.1059
	0.965901	1.37855			1.00103	0.984024		average	1	1.67614			0.84689	1.27888			0.910036	0.83163
	1.00989	1.12521			1.06985	0.939441		SD	0.334233	0.724088			0.985596	1.01583			1.14662	0.930336
	1.17397	0.936193			1.13996	1.36213							1.00363	0.997113			1.15915	1.38014
	0.927678	1.57397			0.918651	1.15589							0.99053	1.01425			0.780679	0.845567
	0.931011	1.48124			1.02909	1.49473							1.06478	1.01022			1.14659	1.20794
	1.2045	1.42504				1.31593							0.897965	1.11406				1.56819
average	1	1.15993		average	1	1.15359						average	1	1.09482		average	1	1.1799
SD	0.118954	0.222306		SD	0.104787	0.221779						SD	0.099406	0.108692		SD	0.147269	0.251132
	Fig 4L
	Phosphatidylcholine (mg/mL)
	LacZ	Rspo3
	4.77338	5.00582
	3.97952	5.14611
	4.60442	5.18042
	4.07757	5.28333
	4.06758	5.11872
	3.87302	4.85734
	3.67053	5.31789
average	4.14943	5.12995
SD	0.396401	0.158903

## Sheet: Fig 5
	Fig 5A						Fig 5B												Fig 5C
	Rspo3 mRNA levels (Liver)						PEPCK mRNA levels (Liver)						GK mRNA levels (Liver)						FASN mRNA levels (Liver)						PPARd mRNA levels (Liver)
	(Rspo3/Gapdh)						(PEPCK/Gapdh)						(GK/Gapdh)						(FASN/Gapdh)						(PPARd/Gapdh)
	Sham		HV				Sham		HV				Sham		HV				Sham		HV				Sham		HV
	LacZ	Rspo3	LacZ	Rspo3			LacZ	Rspo3	LacZ	Rspo3			LacZ	Rspo3	LacZ	Rspo3			LacZ	Rspo3	LacZ	Rspo3			LacZ	Rspo3	LacZ	Rspo3
	0.936681	2.7797	0.938295	14.7556			0.952642	0.550609	1.13404	0.272133			0.838217	1.52558	1.03718	1.35598			1.14959	3.56445	0.6075	3.94797			0.898466	0.890407	1.107	0.977634
	1.08954	11.0416	1.05302	6.98833			0.981385	0.594207	1.1092	0.688876			1.18036	1.57349	0.518328	1.30114			0.961176	2.17263	0.794683	1.33174			0.919946	1.20573	0.967314	1.18475
	1.03933	7.14458	0.992723	14.4903			0.696421	0.910469	1.0048	0.8438			1.25149	2.10945	0.657835	1.68711			1.3731	2.63741	0.836236	1.98535			0.99703	1.35735	0.910347	1.39581
	0.603391	19.4535	0.937406	18.2291			0.571783	0.512322	0.748327	0.752747			1.04655	1.47111	0.680481	1.32752			0.8632	2.41551	0.733897	1.41278			0.96094	1.09518	0.91359	1.34947
	1.03489	9.44767	2.47064	18.928			1.13246	0.355941	1.15194	0.745886			1.04757	1.34063	0.989357	1.2058			1.32974	1.06025	0.958781	1.24267			1.06493	1.53334	1.03546	1.40335
	0.843568	24.8191	1.51983				0.616398	0.78193	1.32482				0.845479	2.75086	1.44132				0.608054	2.2905	0.897104				0.900157	1.31817
	1.23319	2.73797					1.71127	0.744921					0.497722	0.82459					1.03102	3.55448					1.17535	1.43503
	1.21941						1.33764						1.29262						0.684125	1.01408					1.08319	1.77842
average	1	11.0606	1.31865	14.6783		average	1	0.635771	1.07885	0.660688		average	1	1.65653	0.887418	1.37551		average	1	2.33866	0.8047	1.9841		average	1	1.3267	0.986742	1.2622
SD	0.206703	8.32179	0.6057	4.73934		SD	0.389638	0.187643	0.192113	0.224183		SD	0.264079	0.612785	0.338051	0.183104		SD	0.279001	0.963228	0.124318	1.13561		SD	0.100073	0.272053	0.0842603	0.181913
	Fig 5D																		Fig 5E
	b3AR mRNA levels (epi.WAT)						UCP1 mRNA levels (epi.WAT)						PGC1a mRNA levels (epi.WAT)						epi.WAT/BW (g/gBW)
	(b3AR/Gapdh)						(UCP1/Gapdh)						(PGC1a/Gapdh)						Sham		HV
	Sham		HV				Sham		HV				Sham		HV				LacZ	Rspo3	LacZ	Rspo3
	LacZ	Rspo3	LacZ	Rspo3			LacZ	Rspo3	LacZ	Rspo3			LacZ	Rspo3	LacZ	Rspo3			0.0316294	0.0254777	0.0360795	0.0338415
	0.62661	1.15963	0.897268	0.941354			1.39467	1.26466	0.80727	0.512076			0.938454	2.12732	0.94843	0.71939			0.0320513	0.0192878	0.0309598	0.0337423
	1.11054	1.38655	1.16634	1.21792			1.60511	1.69715	0.532395	0.936023			1.10084	1.22584	1.24766	2.0643			0.0367601	0.0161184	0.0310651	0.0290909
	0.968742	1.13603	1.20116	0.845487			0.471276	1.24851	0.252341	0.458056			1.24478	1.09322	1.18806	0.805624			0.0250814	0.0210702	0.0311526	0.0333333
	1.59788	1.60541	1.02132	0.697929			1.76895	1.36524	1.4371	1.14426			0.924544	2.44263	0.865032	1.61407			0.0218543	0.0220395	0.0310811
	1.2136	1.29513	1.20929	1.14722			0.54989	1.88841	2.33647	0.963119			0.901146	1.39528	1.02626	0.528108			0.0232787
	0.632596	1.77186	1.13997	0.918449			0.637808	2.04317	1.18148	0.749666			0.89023	0.981184	1.11485	1.02216		average	0.0284425	0.0207987	0.0320676	0.032502
	0.850029	1.37917	0.444848				0.572306	1.29088						1.98278	1.38098	0.849422		SD	0.00589455	0.00345305	0.00224379	0.00228468
average	1	1.39054	1.01146	0.961392		average	1	1.54257	1.09118	0.793866		average	1	1.60689	1.11018	1.08615
SD	0.344765	0.230548	0.273804	0.192577		SD	0.564129	0.329798	0.744991	0.270465		SD	0.142402	0.570955	0.178709	0.550791
	Fig 5G																		Fig 5I
	b3AR mRNA levels (BAT)						UCP1 mRNA levels (BAT)						PGC1a mRNA levels (BAT)						NE contents (mg/g tissue)						NE contents (mg/g tissue)
	(b3AR/Gapdh)						(UCP1/Gapdh)						(PGC1a/Gapdh)						(WAT)						(BAT)
	Sham		HV				Sham		HV				Sham		HV				Sham		HV				Sham		HV
	LacZ	Rspo3	LacZ	Rspo3			LacZ	Rspo3	LacZ	Rspo3			LacZ	Rspo3	LacZ	Rspo3			LacZ	Rspo3	LacZ	Rspo3			LacZ	Rspo3	LacZ	Rspo3
	0.849068	0.46951	0.651806	0.405713			0.979875	0.515074	0.697925	0.719585			0.88697	0.479616	0.851742	0.822757			23.3118	37.2887	32.9366	34.6536			323.507	322.713	524.52	336.185
	0.758071	0.620083	0.72529	1.03597			0.881549	0.601005	0.624006	1.11572			0.475373	0.52148	0.578843	0.472397			27.7164	34.9836	33.1542	36.8919			350.705	320.808	386.97	349.233
	1.64257	0.520039	1.03167	0.513901			1.0271	0.730092	1.07905	0.592768			0.818269	0.654366	0.744567	0.624549			36.0843	42.6878	36.9442	23.7244			369.54	338.124	242.568	458.853
	1.05079	0.469784	1.69676	0.718103			1.439	0.453566	0.86763	0.483403			1.18354	0.520553	0.677031	0.428433			29.646	29.8286	33.3548	43.5156			492.984	233.733	397.23	325.56
	0.836273	0.403482	0.607503	0.433753			0.714566	0.475633	0.48495	0.382583			0.938632	0.63569	0.329464	0.367224			32.3114	30.1028	29.3561	35.0252			328.14	330.64	506.655	399.048
	1.45887	0.561219	0.626775				1.18551	0.607251	0.650307				1.11247	0.561527	0.359831	0.519635			25.7089	36.4958	43.8931	29.4575			505.2	335.2	364.86	313.613
	0.599525	0.477902					0.705314	0.564758					1.16295	0.439102	0.991318	0.521555				32.0686					366.468	321.696	363.87
	0.804828						1.06709						1.02829	0.351868	0.60165	0.406953		average	29.1298	34.7794	34.9399	33.878		average	390.935	314.702	398.096	363.749
average	1	0.503146	0.889968	0.621489		average	1	0.563911	0.733978	0.658811			1.26329	0.490313	0.750785	0.79976		SD	4.61094	4.57448	5.00142	6.73083		SD	75.9771	36.3526	95.182	55.1966
SD	0.36501	0.0708833	0.425181	0.261969		SD	0.243521	0.0941855	0.20945	0.284556			0.956593	0.42933	0.748434	0.934501
													1.17364	0.33705	1.13543
														0.517922	1.08823
														0.293181
														0.43784
												average	1	0.476417	0.73811	0.589776
												SD	0.223572	0.105171	0.255056	0.197415
	Fig 5J
	PGC1a mRNA levels (Skeletal muscle)						PPARa mRNA levels (Skeletal muscle)
	(PGC1a/Gapdh)						(PPARa/Gapdh)
	Sham		HV				Sham		HV
	LacZ	Rspo3	LacZ	Rspo3			LacZ	Rspo3	LacZ	Rspo3
	0.968551	1.14053	0.968725	0.871678			0.955222	1.06734	1.02163	0.970504
	1.0671	1.39633	1.4939	1.21728			0.80986	1.34717	1.29068	0.976875
	0.68094	0.934594	1.63208	1.12386			0.857307	0.956187	1.14364	0.98091
	0.324612	1.85028	0.809203	1.0447			0.864879	1.16252	1.20584	0.950485
	1.2878	1.56991	0.960196	0.832796			1.00297	1.33155	0.749778	0.879877
	1.20534	0.98181	1.26409	1.16797			0.879296	1.05806	1.09198	0.895528
	0.550696	1.27549	1.10138	1.42243			1.08442	1.26215	0.937951	1.07752
	1.16665	1.39655	0.957553				1.21032	1.0005	0.906111
	1.20665		0.928938				1.06101		1.37944
	1.35407		0.639528				1.11046		0.880581
	1.1876		1.38928				1.16426		0.942627
average	1	1.31819	1.10408	1.09724		average	1	1.14819	1.05002	0.961671
SD	0.334864	0.305291	0.305225	0.203894		SD	0.136243	0.151063	0.191234	0.0649234
	Fig 5K
	BG levels during ipGTT (mg/dl)
	Sham										HV
	LacZ					Rspo3					LacZ					Rspo3
	0 min	15 min	30 min	60 min	120 min	0 min	15 min	30 min	60 min	120 min	0 min	15 min	30 min	60 min	120 min	0 min	15 min	30 min	60 min	120 min
	138	348	319	313	219	147	309	349	310	202	222	381	466	449	315	111	310	296	238	139
	174	380	427	408	248	129	263	244	199	158	163	336	371	353	219	179	391	363	321	183
	272	570	546	516	377	170	316	354	324	199	176	387	437	399	247	223	374	413	368	199
	173	358	364	398	244	158	258	304	251	155	235	458	463	453	241	235	421	505	460	242
	158	453	503	476	361	153	295	323	300	170	205	442	461	447	257	168	327	349	308	174
	251	339	336	315	202	149	347	367	316	197	247	456	481	468	326
	165	353	381	356	236	137	283	347	321	188	234
	135					207					186
	229										188
	186										196
	225										211
	220
	216
	197
average	195.643	400.143	410.857	397.429	269.571	156.25	295.857	326.857	288.714	181.286	205.727	410	446.5	428.167	267.5	183.2	364.6	385.2	339	187.4
SD	41.4258	84.1693	85.7738	77.4421	69.8447	23.9926	31.2859	42.1245	46.6966	19.9809	26.7585	49.5782	39.6068	43.5725	43.043	49.3173	45.7198	78.8746	82.1097	37.6072
	Fig 5L
	BG changes during ipITT (%)
	Sham										HV
	LacZ					Rspo3					LacZ					Rspo3
	0 min	15 min	30 min	45 min	60 min	0 min	15 min	30 min	45 min	60 min	0 min	15 min	30 min	45 min	60 min	0 min	15 min	30 min	45 min	60 min
	100	96.9925	84.4612	84.9624	85.213	100	78.5388	59.8174	57.0776	62.1005	100	95.5357	88.1696	84.8214	84.375	100	104.115	83.1276	84.3621	89.7119
	100	97.3451	86.4307	82.8909	89.3805	100	81.7073	78.8618	81.3008	89.8374	100	101.757	96.6608	89.6309	92.2671	100	90.2834	74.8988	80.5668	80.1619
	100	109.818	99.6364	90.1818	96.3636	100	96.7136	79.3427	77.4648	80.2817	100	102.364	90.0709	84.87	77.7778	100	91.1765	80.8824	83.8235	90.6863
	100	98.8764	83.7079	84.8315	86.236	100	76.5854	64.3902	66.3415	73.1707	100	92.7419	75.4032	79.4355	81.8548	100	92.8571	71.0084	73.1092	78.1513
	100	92.7027	95.4054	104.595	105.135	100	83.0769	70.7692	70.7692	79.2308	100	124.806	99.6124	97.2868	100.775	100	113.087	81.2081	94.9664	93.6242
	100	89.0688	85.4251	87.4494	91.9028	100	95.1923	72.1154	75	76.4423	100	85.1675	77.0335	77.9904	78.9474	100	83.2653	77.9592	82.449	90.2041
							58.9552	55.9701	53.7313	54.8507
average	100	97.4673	89.1778	89.1518	92.3719	100	81.5385	68.7524	68.8122	73.702	100	100.395	87.8251	85.6725	85.9996	100	95.7975	78.1807	83.2129	87.0899
SD	0	7.04281	6.66275	7.97314	7.4418	0	12.6665	9.05521	10.3617	11.7755	0	13.5329	9.92909	7.06887	8.88539	0	10.822	4.54307	7.06412	6.32613

## Sheet: Fig 6
	Fig 6A								Fig 6B
	Rspo3 mRNA levels (Liver)				Rspo3 protein levels (Liver)				PEPCK mRNA levels (Liver)				GK mRNA levels (Liver)
	(Rspo3/Gapdh)				(Rspo3/Gapdh)				(PEPCK/Gapdh)				(GK/Gapdh)
	Cont	iLiRspo3KO			Cont	iLiRspo3KO			Cont	iLiRspo3KO			Cont	iLiRspo3KO
	1.07085	0.9651			1.28151	0.587042			0.961329	0.954688			1.29657	0.448972
	1.17997	0.794848			0.81624	0.492082			1.02321	1.11969			1.03147	0.522932
	0.817194	0.881939			0.902251	0.505283			0.915798	1.03749			0.955744	0.849506
	1.10861	0.932226		average	1	0.528136			0.99523	1.12748			0.787142	0.719315
	0.913041	0.741619		SD	0.247558	0.0514399			1.21681	0.764772			0.60487	0.826276
	0.945239	0.851897							0.802794	0.791742			0.885581	0.73443
	0.9651	0.726357							1.17536	0.848568			1.43863	0.714347
		0.696768							0.909472	1.00912				0.843638
average	1	0.823844								1.4571		average	1	0.707427
SD	0.125433	0.0993662						average	1	1.0123		SD	0.288047	0.148623
								SD	0.138352	0.213113
	Fig 6C												Fig 6D
	BG levels during ipGTT (mg/dl)												BG changes during ipITT (%)
	Cont					iLiRspo3KO							Cont					iLiRspo3KO
	0 min	15 min	30 min	60 min	120 min	0 min	15 min	30 min	60 min	120 min			0 min	15 min	30 min	45 min	60 min	0 min	15 min	30 min	45 min	60 min
	154	344	253	182	154	134	386	299	177	136			100	62.439	60.9756	81.9512	95.122	100	64.5161	72.5806	73.1183	89.7849
	143	191	158	161	145	135	377	278	188	156			100	46.2428	64.1618	72.2543	80.3468	100	66.2791	73.2558	88.3721	101.163
	129	277	183	153	120	134	348	278	185	126			100	52.451	43.1373	41.1765	64.7059	100	66.6667	66.6667	86.1635	115.094
	142	345	253	166	128	148	408	351	244	161			100	47.2637	58.209	60.199	74.1294	100	78.3217	79.021	102.098	108.392
	134	349	240	156	149	166	391	267	204	171			100	62.5	63.125	65.625	87.5	100	80.4124	76.2887	84.0206	94.8454
	125	311	237	198	142	160	377	314	231	188			100	76.7045	80.1136	98.8636	110.795	100	80.8917	77.707	112.739	119.745
	132	347	262	216	164	154	395	331	248	168			100	56.0847	59.2593	70.8995	73.545	100	67.7852	88.5906	103.356	121.477
	157	262	201	191	158	178	339	275	230	180								100	79.8753	77.6722	99.6191	107.661
average	139.5	303.25	223.375	177.875	145	151.125	377.625	299.125	213.375	160.75		average	100	57.6694	61.2831	70.1384	83.7349	100	73.0935	76.4728	93.6858	107.27
SD	11.6005	56.6461	38.011	22.5859	14.8805	16.4181	23.4334	30.3194	28.2435	21.0899		SD	0	10.6224	10.8718	17.9244	15.5231	0	7.34063	6.30179	12.8938	11.4485
	Fig 6F				Fig 6G												Fig 6H
	UCP1 mRNA levels (epi.WAT)				UCP1 mRNA levels (BAT)				BCAT2 mRNA levels (BAT)				BCKDH mRNA levels (BAT)				VO2 (mL/min)				RQ
	(UCP1/Gapdh)				(UCP1/Gapdh)				(BCAT2/Gapdh)				(BCKDH/Gapdh)				Cont	iLiRspo3KO			Cont	iLiRspo3KO
	Cont	iLiRspo3KO			Cont	iLiRspo3KO			Cont	iLiRspo3KO			Cont	iLiRspo3KO			1.4063	1.52064			0.932931	0.976458
	1.30558	0.511981			0.475228	2.06862			1.59829	1.68577			1.31832	1.6011			1.45333	1.8134			0.895806	0.977306
	0.704604	0.577715			0.74092	0.936165			1.09624	0.890597			1.10452	1.05515			1.55666	1.76878			0.930347	0.936806
	0.736753	0.941902			1.79252	1.69043			0.752539	1.30225			0.895243	1.24803			1.46773	1.73433			0.922458	0.934875
	0.790384	0.487636			1.36273	1.66878			0.624588	0.852897			0.77759	0.951417			1.24254				0.948457
	1.2877	0.499726			1.00857	1.60264			0.548281	0.856465			0.799158	0.886326			1.54021				0.942167
	1.35308	0.421519			0.620028	1.15254			0.520701	2.00133			0.608835	1.47747			1.30797				0.910542
	0.8219	0.940295				1.66232			1.33088	2.09182			1.26021	1.72329		average	1.42496	1.70929		average	0.926101	0.956361
average	1	0.625825		average	1	1.54021			0.463689	1.26732			0.660094	1.2376		SD	0.115884	0.129864		SD	0.018238	0.023711
SD	0.298058	0.220155		SD	0.499324	0.37689			0.862221	2.00732			1.01183	1.68205
									1.73204	0.761093			1.52088	2.02377
									0.866923	1.38484			0.722652	0.710569
									1.60362				1.32066	1.04423
								average	1	1.37288		average	1	1.30342
								SD	0.460947	0.507194		SD	0.301586	0.398065
	Fig 6I
	VO2 change (mL/min)
	Cont									iLiRspo3KO
	-20 min	-10 min	0 min	10 min	20 min	30 min	40 min	50 min	60 min	-20 min	-10 min	0 min	10 min	20 min	30 min	40 min	50 min	60 min
	0.043032	0.021516	0	0.047922	0.237654	0.285087	0.320295	0.327141	0.339366	0.037023	0.0158025	0	-0.0329595	0.161637	0.272706	0.308826	0.311987	0.306569
	0.0713387	0.0290987	0	-0.025344	0.177408	0.30976	0.30272	0.298496	0.299435	0.0788	0.033096	0	0.0147093	0.344093	0.563683	0.587323	0.589424	0.610963
	-0.008673	0.0139732	0	-0.00385467	0.0467378	0.0602292	0.095403	0.121422	0.144068	-0.017268	0.0110323	0	-0.00239833	0.210574	0.334807	0.354953	0.362628	0.347758
	-0.0401733	0.00251083	0	0.112485	0.292763	0.388175	0.394703	0.407759	0.373612	-0.0177217	-0.0126583	0	0.239496	0.38532	0.43089	0.416206	0.379244	0.347345
	0.008187	-0.00181933	0	-0.0773217	0.0659508	0.110525	0.114163	0.132811	0.164195
	0.00316133	0.0059275	0	-0.111042	0.030823	0.085356	0.0940497	0.120526	0.167551
	0.018044	-0.016656	0	-0.0694	0.094384	0.22208	0.250303	0.243825	0.281764
	0.303678	0.30073	0	0.172183	0.122651	0.169234	0.173362	0.206973	0.228201
average	0.0498244	0.0444101	0	0.00570348	0.133546	0.203806	0.218125	0.232369	0.249774	0.0202083	0.0118181	0	0.0547118	0.275406	0.400521	0.416827	0.410821	0.403159
SD	0.107832	0.104531	0	0.098647	0.0944318	0.117534	0.115312	0.106652	0.086665	0.0467578	0.0188709	0	0.124757	0.106373	0.126753	0.121877	0.122457	0.139877
	Fig 6J
	(Skeletal muscle)
	b2AR mRNA levels				PGC1a mRNA levels				BCKDH mRNA levels				PPARa mRNA levels
	(b2AR/Gapdh)				(PGC1a/Gapdh)				(BCKDH/Gapdh)				(PPARa/Gapdh)
	Cont	iLiRspo3KO			Cont	iLiRspo3KO			Cont	iLiRspo3KO			Cont	iLiRspo3KO
	0.635714	0.563924			0.897366	0.778953			1.06067	0.827466			1.13601	0.680881
	0.90303	0.819909			0.899449	0.723813			1.00315	0.66696			0.760169	0.793455
	0.703099	0.736153			0.651146	0.608605			1.12648	0.843385			0.997197	0.496554
	1.07558	0.623572			1.06906	0.551157			1.10529	0.837279			1.11322	0.628079
	0.885182	0.796489			1.52268	0.706905			0.963686	0.656087			1.2083	0.735555
	0.821243	0.734302			0.856725	0.764993			0.798176	0.828941			0.886302	0.582693
	1.08779	0.790269			1.10358	0.516192			0.942553	0.66889			0.898798	0.483539
	1.04186	0.833137				0.45635				0.5053				0.42216
	1.58911	0.880914		average	1	0.638371		average	1	0.729288		average	1	0.602865
	0.874681	1.04322		SD	0.274335	0.122092		SD	0.112638	0.123815		SD	0.160937	0.130524
	1.26753	0.594473
	1.08432	1.15285
	0.903434	0.833965
	1.12742	1.15348
		0.831728
		0.994951
average	1	0.836458
SD	0.241401	0.177603
	Fig 6K								Fig 6M
	SCD1 mRNA levels (Liver)				PPARd mRNA levels (Liver)				TG contents (mg/g tissue)
	(SCD1/Gapdh)				(PPARd/Gapdh)				Cont	iLiRspo3KO
	Cont	iLiRspo3KO			Cont	iLiRspo3KO			136.581	192.287
	0.377889	2.99684			1.23121	0.293195			158.785	221.27
	0.787914	2.41957			1.32693	0.398742			152.75	181.967
	1.17514	4.10267			2.52558	0.384722			144.921	195.906
	1.54242	1.16894			0.534213	0.422823			144.24	223.848
	1.8023	3.55702			0.461143	0.498769			176.148	189.253
	0.756711	2.87714			0.607556	0.434986			181.03	205.345
	0.557624				0.313372	0.340185			174.215
average	1	2.8537				0.36612			160.235
SD	0.525273	1.0102		average	1	0.392443		average	158.767	201.411
				SD	0.776803	0.0625773		SD	15.6913	16.0867

## Sheet: S3 Fig
	S3A Fig												S3B Fig
	Rspo3 mRNA levels				Rspo3 mRNA levels				Rspo3 mRNA levels				LGR5 mRNA levels (Liver)				Axin2 mRNA levels (Liver)
	(Rspo3/Gapdh)				(Rspo3/Gapdh)				(Rspo3/Gapdh)				(LGR5/Gapdh)				(Axin2/Gapdh)
	epi.WAT				BAT				Skeletal muscle				LacZ	Rspo3			LacZ	Rspo3
	LacZ	Rspo3			LacZ	Rspo3			LacZ	Rspo3			0.858132	2.2027			0.731904	4.19807
	0.569544	1.22249			0.871338	1.71212			1.30406	1.20048			1.16415	1.85224			1.34698	2.78896
	0.656701	1.24908			0.905765	0.766858			0.677613	0.743751			0.932562	2.36079			1.13267	5.20438
	1.26791	1.11905			0.700296	1.17228			0.81045	0.949469			0.482725	3.60318			0.858403	3.00992
	0.968275	1.26504			0.592049	1.51571			1.05524	0.622145			1.59027	1.8781			1.28318	2.71269
	1.53757	1.27853			1.29187	1.51959			1.15264	1.38467			0.972164	1.66933			0.920013	1.93151
average	1	1.22684			1.05515	0.898606		average	1	0.980104				4.88809			0.726849	1.69317
SD	0.407711	0.0637636			1.4177	0.803372		SD	0.254294	0.315109		average	1	2.63635		average	1	3.07696
					0.850963	1.20911						SD	0.365619	1.18279		SD	0.255318	1.24029
					1.31488	0.760898
						0.399874
				average	1	1.07584
				SD	0.288474	0.418934
	S3C Fig												S3D Fig
	Oat mRNA levels (Liver)				Cyp7a1 mRNA levels (Liver)				Rdh9 mRNA levels (Liver)				Hsd17 mRNA levels (Liver)				Cyp2f2 mRNA levels (Liver)
	(Oat/Gapdh)				(Cyp7a1/Gapdh)				(Rdh9/Gapdh)				(Hsd17/Gapdh)				(Cyp2f2/Gapdh)
	LacZ	Rspo3			LacZ	Rspo3			LacZ	Rspo3			LacZ	Rspo3			LacZ	Rspo3
	0.794071	2.84285			0.292301	1.96636			0.726877	1.49462			0.785684	0.728006			1.03238	0.338206
	0.640531	1.58814			1.26184	0.943129			0.932893	1.23096			0.960609	0.629388			0.976692	0.294426
	1.34475	3.19838			0.98318	1.83468			1.08657	1.81477			0.921478	0.758921			0.990326	0.25989
	1.34475	2.08109			1.44947	1.41964			1.03511	1.29216			0.877835	0.638174			1.01817	0.370097
	1.07724	1.54471			0.949689	2.61267			0.992943	1.28323			1.28523	0.708098			1.02525	0.256312
	0.970863	0.931314			1.11383	0.771387			1.23952	1.30115			0.883941	1.0585			0.917624	0.685855
	0.827792	1.69037			0.949689	1.79692			0.986085	2.37806			1.28523				1.03956	0.576733
average	1	1.98241		average	1	1.62069		average	1	1.54213		average	1	0.753515		average	1	0.39736
SD	0.272581	0.792232		SD	0.362796	0.632613		SD	0.155692	0.420273		SD	0.201969	0.157778		SD	0.042825	0.167846
	S3E Fig
	Ki67 mRNA levels (Liver)				Ki67 mRNA levels (Liver)
	(Ki67/Gapdh)				(Ki67/Gapdh)
	Day 7				Day 23
	LacZ	Rspo3			LacZ	Rspo3
	0.244164	11.3983			1.14193	3.5242
	0.58031	8.93469			1.06426	5.54415
	0.277267	15.2555			1.40404	5.6305
	0.861081	7.57756			0.70655	4.79535
	0.581612	9.69996			0.683215	5.66566
	0.522356	6.94291		average	1	5.03197
	3.93321	12.7011		SD	0.305774	0.915355
average	1	10.3586
SD	1.30996	2.9555
	S3F Fig
	PEPCK mRNA levels (Liver)				GK mRNA levels (Liver)				SREBP1c mRNA levels (Liver)				FASN mRNA levels (Liver)				PPARa mRNA levels (Liver)				SCD1 mRNA levels (Liver)				Cpt1a mRNA levels (Liver)				PPARd mRNA levels (Liver)				PPARg mRNA levels (Liver)
	(PEPCK/Gapdh)				(GK/Gapdh)				(SREBP1c/Gapdh)				(FASN/Gapdh)				(PPARa/Gapdh)				(SCD1/Gapdh)				(Cpt1a/Gapdh)				(PPARd/Gapdh)				(PPARg/Gapdh)
	LacZ	Rspo3			LacZ	Rspo3			LacZ	Rspo3			LacZ	Rspo3			LacZ	Rspo3			LacZ	Rspo3			LacZ	Rspo3			LacZ	Rspo3			LacZ	Rspo3
	1.11385	0.905252			1.03869	1.36558			1.4751	1.20795			1.1044	1.66655			0.980298	0.891093			1.36032	1.1188			0.981743	0.871412			1.42153	1.57599			0.740986	4.49213
	0.783715	0.964865			1.04067	1.45612			1.1196	0.897481			1.0285	1.15982			0.953683	1.03897			1.01555	0.96941			0.898195	1.07918			1.2672	1.22342			0.98973	5.94937
	0.974565	1.0513			1.1334	1.20931			0.76827	0.51607			1.10554	0.988321			1.10749	1.07712			0.799889	1.18491			1.07608	1.19978			0.89155	0.471049			0.995009	6.87151
	0.996183	1.28599			0.98258	1.02261			0.563043	1.09538			0.924709	0.989921			1.02728	0.815133			0.910928	1.45583			1.11622	1.03587			0.500158	0.626562			1.49966	4.96527
	1.13169	1.22569			0.804658	1.3953			1.07399	1.59026			0.836846	1.41804			0.931244	1.31328			0.913311	1.84068			0.927756	1.17551			0.919562	2.24809			0.774618	5.53014
average	1	1.08662		average	1	1.28978		average	1	1.06143		average	1	1.24453		average	1	1.02712		average	1	1.31393		average	1	1.07235		average	1	1.22902		average	1	5.56168
SD	0.139413	0.164357		SD	0.12187	0.174935		SD	0.350045	0.395784		SD	0.117409	0.294045		SD	0.0699277	0.192335		SD	0.215387	0.343156		SD	0.0938252	0.130991		SD	0.359568	0.723949		SD	0.303181	0.917415
	S3G Fig												S3H Fig
	BG levels during ipGTT (mg/dl)												BG changes during ipITT (%)
	LacZ					Rspo3							LacZ					Rspo3
	0 min	15 min	30 min	60 min	120 min	0 min	15 min	30 min	60 min	120 min			0 min	15 min	30 min	45 min	60 min	0 min	15 min	30 min	45 min	60 min
	192	481	491	431	201	199	352	220	185	142			100	88.7097	85.4839	84.9462	76.3441	100	74.4681	65.9574	71.8085	64.3617
	210	535	424	243	159	205	451	326	204	151			100	88.75	60.625	59.375	70.625	100	56.9767	62.2093	78.4884	90.6977
	215	563	487	313	166	192	377	293	198	151			100	78.1915	57.9787	57.4468	77.6596	100	68.75	64.2045	79.5455	72.1591
	202	493	410	276	184	183	419	321	202	137			100	96.6851	97.7901	97.2376	100.552	100	65.1429	64	62.2857	72
	222	468	348	240	186	172	331	250	194	157			100	74.8879	60.5381	59.6413	63.6771	100	70.9677	51.0753	56.4516	68.8172
average	208.2	508	432	300.6	179.2	190.2	386	282	196.6	147.6		average	100	85.4448	72.4832	71.7294	77.7717	100	67.2611	61.4893	69.7159	73.6071
SD	11.6276	39.7115	59.3928	78.6657	16.7839	13.0652	48.9285	45.9511	7.53658	7.98749		SD	0	8.83157	18.0495	18.2215	13.8812	0	6.67367	5.97099	10.1132	10.0646

## Sheet: S4 Fig
	S4A Fig												S4B Fig
	Rspo3 mRNA levels				Rspo3 mRNA levels				Rspo3 mRNA levels				Number of Rspo3 dots
	(Rspo3/Gapdh)				(Rspo3/Gapdh)				(Rspo3/Gapdh)				(pericentral zone)
	epi.WAT				BAT				Skeletal muscle				LacZ	Rspo3
	LacZ	Rspo3			LacZ	Rspo3			LacZ	Rspo3			50	126
	1.60282	1.36926			0.869324	0.870371			1.00664	0.966753			23	105
	1.28688	1.71031			0.618346	1.75473			1.50957	1.14745			31	203
	1.32366	1.96225			1.24174	1.68488			0.975549	1.20947			25	131
	0.809578	1.94058			0.899418	1.72728			1.10975	0.984396			38	141
	1.022	1.7511			1.06047	0.756691			1.1624	1.52673			53	88
	0.718952	0.997706			1.88788	1.86269			0.730095	0.855974		average	36.6667	132.333
	1.08291	0.7725			1.18243	1.02632			0.877561	0.689958		SD	12.6596	39.5559
	0.547959	1.29729			0.947909	1.18765			1.0641	0.904697
	0.952763	1.15781			0.494005	1.26496			0.732073	0.466921
	0.652476	0.544028			0.798487	0.574366			0.872603	0.620247
		1.21408				1.71892			0.959658	0.731041
average	1	1.3379		average	1	1.31171				0.915159
SD	0.3334	0.466743		SD	0.388145	0.460775		average	1	0.918233
								SD	0.21916	0.28573
	S4C Fig								S4D Fig
	Circulating Rspo3 (ng/mL)								LGR5 mRNA levels (Liver)				Axin2 mRNA levels (Liver)
	Day 3 fed		Day 7 fast		Day 7 fed				(LGR5/Gapdh)				(Axin2/Gapdh)
	LacZ	Rspo3	LacZ	Rspo3	LacZ	Rspo3			LacZ	Rspo3			LacZ	Rspo3
	5.7097	8.62216	3.84662	3.82036	2.46118	3.7802			1.13158	2.51113			1.07599	2.81993
	5.04458	9.99242	3.8221	3.40566	3.91226	5.9935			1.25557	3.35971			1.12168	2.98072
	5.55662	11.1224	3.80988	4.03792	5.10596	2.5198			0.863541	2.01159			1.22745	2.74282
	5.04656	16.3429	3.10838	3.4759	4.4914	3.39392			0.869548	1.95658			0.943217	2.50648
	6.97662	12.9962	4.063	3.5569	5.55662	2.72648			0.991948	1.88994			0.613724	2.45489
	5.1896	7.223	2.94368	4.56708	1.80784	5.84142			0.887819	1.48281			1.01795	1.60844
			3.84838	4.9702	5.92994	4.6715		average	1	2.20196		average	1	2.51888
			5.75468	4.8671				SD	0.161812	0.655279		SD	0.212164	0.487284
			5.297	4.36726
			5.57296	3.13084
			4.63138	3.15336
			3.63014	2.84268
			3.21648	4.69032
			3.97904
average	5.58728	11.0498	4.10884	3.91428	4.18074	4.1324
SD	0.733654	3.27005	0.887881	0.718808	1.55804	1.40958
	S4E Fig												S4F Fig
	Oat mRNA levels (Liver)				Cyp7a1 mRNA levels (Liver)				Rdh9 mRNA levels (Liver)				Hsd17 mRNA levels (Liver)				Cyp2f2 mRNA levels (Liver)
	(Oat/Gapdh)				(Cyp7a1/Gapdh)				(Rdh9/Gapdh)				(Hsd17/Gapdh)				(Cyp2f2/Gapdh)
	LacZ	Rspo3			LacZ	Rspo3			LacZ	Rspo3			LacZ	Rspo3			LacZ	Rspo3
	0.884403	1.22499			0.796295	0.980354			0.990271	1.27978			0.806376	0.800806			1.14847	0.078005
	1.25073	1.30385			1.02909	0.707781			0.94337	1.78496			0.664124	0.939213			1.13266	0.184247
	0.878294	1.37819			1.0728	2.67841			0.963192	1.31576			1.31907	0.747178			0.979224	0.198844
	0.93483	1.53984			1.01493	1.32995			0.963192	1.26216			0.992765	0.806376			0.543259	0.139633
	1.05174	1.31292			1.52771	1.21535			1.12186	1.51141			1.26534	0.985907			1.12483	0.142567
		1.1915			0.559176	1.06538			1.01811	1.07616			0.952324	0.958948			1.07156	0.185528
average	1	1.32521		average	1	1.32954		average	1	1.37171		average	1	0.873071		average	1	0.154804
SD	0.156498	0.124419		SD	0.322699	0.694373		SD	0.0650994	0.245449		SD	0.254889	0.100001		SD	0.232116	0.0447848
	S4I Fig
	Ki67 mRNA levels (Liver)
	(Ki67/Gapdh)
	LacZ	Rspo3
	0.766767	1.88302
	1.20931	2.30002
	1.0187	1.82635
	1.00522	1.77248
		2.33231
average	1	2.02283
SD	0.181279	0.270851

## Sheet: S5 Fig
	S5 Fig
	GO anaysis of RNA-Sequence of the liver
	Up-regulated GO-terms (obese vs lean)
	Biological Process
	Category	Term	Count	%	PValue	Genes	List Total	Pop Hits	Pop Total	Fold Enrichment	Bonferroni	Benjamini	FDR
	GOTERM_BP_DIRECT	GO:0006629~lipid metabolic process	148	9.07419	5.26748e-32	13360, 110821, 13082, 20454, 394434, 74754, 20859, 22359, 233549, 192236, 257633, 380660, 14732, 105501, 13124, 102632, 13095, 72108, 20860, 68801, 13097, 13098, 74122, 170439, 21835, 26569, 20501, 60525, 14863, 14104, 18705, 12683, 14862, 66461, 14865, 16889, 72999, 107476, 23945, 67442, 403178, 19683, 209186, 100163, 18194, 26897, 12895, 15488, 30924, 64292, 212862, 56318, 13074, 625249, 23956,…	1412	741	20199	2.85719	2.60477e-28	2.60477e-28	2.58001e-28
	GOTERM_BP_DIRECT	GO:0007049~cell cycle	91	5.5794	2.69343e-10	240641, 215445, 68999, 14211, 268697, 16551, 213582, 226419, 59046, 20779, 208628, 56338, 13605, 52696, 58994, 227154, 53860, 12235, 236930, 16319, 12236, 100732, 12316, 67037, 70645, 67117, 72149, 68567, 16881, 18140, 20868, 74041, 56742, 229841, 17219, 12442, 108907, 12448, 17216, 11799, 17218, 72119, 66311, 20873, 68014, 17345, 12571, 12450, 14793, 19045, 66634, 68612, 107995, 20878, 20877, 26…	1412	649	20199	2.00582	1.3319e-06	2.21983e-07	2.19873e-07
	GOTERM_BP_DIRECT	GO:0006915~apoptotic process	66	4.0466	0.00215115	16476, 14373, 21825, 112407, 54391, 11668, 66809, 60599, 22031, 80885, 14456, 107449, 12235, 66092, 231841, 12236, 27280, 68048, 110213, 20460, 74244, 22401, 74041, 13419, 12123, 12683, 14102, 18828, 54447, 17216, 11799, 107815, 72119, 68212, 17940, 18750, 14198, 20878, 16819, 13869, 80986, 14311, 16852, 13663, 14433, 12654, 12534, 17873, 74747, 29813, 21813, 140580, 170731, 67809, 13836, 27356, …	1412	650	20199	1.45253	0.999976	0.180296	0.178582
	GOTERM_BP_DIRECT	GO:0051301~cell division	66	4.0466	2.10923e-10	240641, 215445, 68999, 14211, 268697, 16551, 213582, 226419, 59046, 54392, 208628, 13605, 52696, 53860, 12235, 236930, 16319, 12236, 100732, 12316, 69681, 67037, 70645, 67117, 16881, 56742, 229841, 100502766, 12442, 108907, 12448, 11799, 72119, 66311, 20873, 68014, 12571, 12450, 14793, 19045, 68612, 107995, 20878, 20877, 26934, 56150, 233406, 381293, 14677, 108912, 78906, 51944, 12534, 20962, 213…	1412	404	20199	2.33699	1.04301e-06	2.08603e-07	2.0662e-07
	GOTERM_BP_DIRECT	GO:0006631~fatty acid metabolic process	57	3.49479	1.22736e-19	217700, 67469, 264895, 12908, 257633, 20250, 14732, 13167, 93747, 102632, 171210, 433256, 15108, 15107, 67460, 68801, 13177, 56185, 170439, 26569, 277753, 100705, 14104, 11430, 11671, 171282, 212933, 171281, 16889, 107476, 23945, 209186, 14079, 235674, 26897, 26457, 192654, 11409, 170789, 11364, 12895, 15488, 30924, 64292, 19016, 22229, 217698, 74147, 108097, 67856, 407243, 20249, 78894, 11770, 5…	1412	203	20199	4.01674	6.06929e-16	3.03464e-16	3.0058e-16
	GOTERM_BP_DIRECT	GO:0010628~positive regulation of gene expression	55	3.37216	0.028402	18212, 16196, 67188, 107771, 19220, 20296, 18772, 109676, 20779, 13607, 60599, 50873, 14456, 11465, 13844, 14219, 68396, 17844, 16878, 19876, 18787, 12162, 404710, 18024, 14180, 11910, 11835, 210719, 620807, 211323, 18828, 11475, 12491, 18710, 16411, 12571, 21926, 21848, 17381, 56792, 22138, 16819, 14114, 56636, 12534, 19016, 100039177, 110794, 170731, 11459, 77125, 268396, 13555, 238328, 72759	1412	595	20199	1.32233	1	0.906115	0.897503
	GOTERM_BP_DIRECT	GO:0055085~transmembrane transport	54	3.31085	0.000140092	243755, 216892, 217265, 69806, 26357, 94282, 319848, 11829, 226781, 13521, 11666, 211798, 212980, 20541, 21354, 72022, 20504, 20503, 20501, 11833, 27410, 171405, 228993, 12288, 54403, 67473, 11832, 67273, 242126, 15168, 18671, 20273, 20519, 69309, 114644, 239273, 23985, 104910, 216867, 100434, 76408, 67283, 217316, 230810, 20522, 20520, 236794, 72002, 20528, 110877, 56325, 330064, 277898, 213603	1412	451	20199	1.71282	0.499829	0.0216487	0.0214429
	GOTERM_BP_DIRECT	GO:0043065~positive regulation of apoptotic process	42	2.57511	0.00609482	112405, 20378, 16476, 21926, 71361, 20779, 16819, 11668, 233805, 56338, 11747, 13605, 60599, 50873, 11421, 16952, 16852, 14219, 27280, 19016, 271639, 21973, 17873, 13033, 235320, 12162, 13197, 72565, 21817, 74244, 22401, 26569, 24108, 16828, 56349, 21807, 12123, 16403, 13555, 14465, 14102, 11555	1412	391	20199	1.53662	1	0.386396	0.382723
	GOTERM_BP_DIRECT	GO:0009410~response to xenobiotic stimulus	35	2.14592	0.00772905	623474, 16476, 18671, 18211, 21926, 331535, 21825, 20779, 16819, 11668, 56338, 230099, 27364, 116852, 11520, 11421, 13663, 12038, 56615, 15107, 12534, 19016, 14281, 18104, 18143, 14362, 67512, 17171, 21813, 15519, 100705, 78894, 14465, 12842, 16889	1412	315	20199	1.58947	1	0.422049	0.418038
	GOTERM_BP_DIRECT	GO:0006869~lipid transport	33	2.0233	6.02695e-07	12491, 21763, 18830, 216892, 71720, 217265, 69106, 18391, 26357, 26457, 67928, 79196, 239273, 22359, 14311, 11981, 76408, 170461, 18559, 74309, 235283, 320571, 68865, 11808, 217593, 75750, 26569, 76574, 27410, 57279, 27376, 381823, 69076	1412	177	20199	2.66708	0.00297589	0.000229256	0.000227077
	GOTERM_BP_DIRECT	GO:0008283~cell proliferation	31	1.90067	0.0417917	17345, 20850, 16476, 18750, 228026, 228765, 13809, 53321, 14235, 64292, 18514, 231841, 18119, 101202683, 16878, 19016, 21335, 239463, 23937, 14287, 235320, 12162, 13650, 20846, 14180, 57752, 211323, 15258, 12223, 26380, 16889	1412	308	20199	1.43981	1	1	0.990696
	GOTERM_BP_DIRECT	GO:0005975~carbohydrate metabolic process	31	1.90067	2.99965e-05	18597, 19045, 109154, 22235, 228026, 14555, 103988, 231103, 50877, 12654, 14635, 12974, 12655, 244416, 23956, 15212, 15211, 15277, 21351, 14121, 74246, 225913, 74185, 102093, 66848, 140481, 58866, 27273, 235339, 13853, 16548	1412	193	20199	2.29773	0.137858	0.0057051	0.00565087
	GOTERM_BP_DIRECT	GO:0006805~xenobiotic metabolic process	30	1.83936	8.28615e-11	665095, 100042314, 13082, 13088, 13089, 13086, 13087, 100042295, 20859, 14858, 629203, 434264, 233005, 11761, 14857, 638251, 13095, 14261, 14262, 13094, 14860, 13097, 14263, 13098, 72082, 12408, 100043194, 14923, 629219, 13116	1412	105	20199	4.08721	4.0975e-07	1.36583e-07	1.35285e-07
	GOTERM_BP_DIRECT	GO:0008202~steroid metabolic process	29	1.77805	1.17038e-07	72999, 109754, 13360, 16890, 13088, 19683, 13089, 74754, 18194, 20859, 22359, 192156, 629203, 434264, 110196, 14377, 638251, 15108, 13074, 13094, 68865, 337924, 208665, 208715, 100043194, 53973, 13079, 629219, 13116	1412	133	20199	3.11919	0.000578586	5.78753e-05	5.73252e-05
	GOTERM_BP_DIRECT	GO:0008203~cholesterol metabolic process	29	1.77805	1.97636e-08	72999, 20775, 109754, 13360, 16890, 74754, 217265, 18194, 20859, 22359, 192156, 11804, 629203, 434264, 76524, 110196, 30924, 244152, 638251, 18559, 68865, 11808, 208715, 100043194, 12623, 629219, 13897, 13116, 16889	1412	123	20199	3.37278	9.7726e-05	1.17403e-05	1.16287e-05
	GOTERM_BP_DIRECT	GO:0008152~metabolic process	26	1.59411	0.00179577	107476, 18770, 110948, 22235, 27364, 234258, 103988, 50877, 99929, 12655, 18641, 319582, 23956, 15212, 15211, 15277, 18563, 14121, 74147, 225913, 66848, 140481, 58866, 100705, 21929, 14104	1412	191	20199	1.94731	0.999862	0.158573	0.157065
	GOTERM_BP_DIRECT	GO:0016042~lipid catabolic process	25	1.5328	3.80719e-06	242864, 16891, 23945, 110821, 16890, 100163, 26970, 105501, 271844, 50877, 116939, 72108, 67477, 23956, 11808, 208665, 75772, 11813, 14705, 53357, 81004, 12623, 54608, 13897, 16889	1412	123	20199	2.90757	0.0186505	0.00110745	0.00109692
	GOTERM_BP_DIRECT	GO:0042127~regulation of cell proliferation	23	1.41018	0.0120558	20775, 21676, 13360, 20850, 18787, 12571, 18792, 16476, 406217, 21926, 56066, 20846, 21748, 21813, 112407, 56338, 20195, 12520, 17329, 14102, 16952, 14235, 18514	1412	188	20199	1.75011	1	0.573232	0.567783
	GOTERM_BP_DIRECT	GO:0007005~mitochondrion organization	22	1.34887	0.000593524	109215, 216974, 20520, 71960, 114896, 74244, 74580, 170731, 11757, 234847, 230784, 60534, 53321, 12850, 50873, 15356, 19305, 76826, 15108, 72759, 13853, 16889	1412	138	20199	2.28055	0.946914	0.066704	0.06607
	GOTERM_BP_DIRECT	GO:0000278~mitotic cell cycle	22	1.34887	6.31269e-05	20962, 66311, 214254, 20850, 74237, 108000, 22146, 59046, 20878, 20877, 227613, 244329, 229841, 22151, 57434, 105988, 17864, 70218, 16319, 53857, 11799, 16889	1412	118	20199	2.66708	0.268145	0.0107642	0.0106619
	Cellular Component
	Category	Term	Count	%	PValue	Genes	List Total	Pop Hits	Pop Total	Fold Enrichment	Bonferroni	Benjamini	FDR
	GOTERM_CC_DIRECT	GO:0005737~cytoplasm	650	39.8529	2.93719e-14	240641, 215445, 19348, 23849, 68999, 19220, 110265, 242702, 20336, 228765, 11747, 13803, 192236, 13809, 13806, 664994, 213019, 11861, 102632, 66570, 11865, 396184, 66222, 21673, 18143, 69976, 66588, 110012, 330319, 18024, 66467, 20460, 654824, 97064, 11757, 229841, 54120, 57752, 11750, 11752, 12842, 21402, 23945, 67441, 19201, 17380, 17381, 56792, 76281, 207965, 56433, 64292, 638251, 19698, 23956…	1482	7339	21157	1.26439	2.24482e-11	1.12054e-11	1.08088e-11
	GOTERM_CC_DIRECT	GO:0005829~cytosol	408	25.0153	4.11803e-12	240641, 67664, 23849, 110265, 56535, 228765, 13806, 11861, 11865, 21673, 18143, 69976, 110012, 18024, 20460, 270166, 18140, 654824, 97064, 11757, 57752, 620807, 81840, 11750, 11752, 69743, 21402, 214254, 23945, 64297, 21881, 19201, 21408, 56792, 207965, 77011, 56433, 70729, 100434, 11720, 638251, 19698, 23956, 625249, 22628, 23959, 66369, 22629, 54141, 16181, 11858, 100043194, 102866, 102502, 218…	1482	4298	21157	1.35519	3.14206e-09	1.04735e-09	1.01029e-09
	GOTERM_CC_DIRECT	GO:0005739~mitochondrion	244	14.9601	1.69197e-22	110821, 215445, 68514, 72333, 14571, 110265, 71361, 110948, 76263, 257633, 664994, 268782, 102632, 76826, 16881, 270166, 74088, 654824, 11757, 14104, 66461, 18597, 434437, 18115, 67441, 72479, 74776, 26897, 56792, 14319, 70729, 14555, 104910, 14433, 100434, 237926, 625249, 66369, 18242, 269951, 69634, 227682, 227683, 51798, 69076, 109754, 67469, 264895, 94282, 12908, 20779, 54391, 76187, 56695, 2…	1482	1876	21157	1.85679	1.29097e-19	1.29097e-19	1.24529e-19
	GOTERM_CC_DIRECT	GO:0005783~endoplasmic reticulum	184	11.2814	2.91427e-10	13360, 13082, 20333, 13088, 394433, 66612, 394434, 74754, 394432, 109154, 21825, 99011, 105193, 233549, 56535, 13124, 12038, 396184, 235283, 13095, 100039795, 216820, 13094, 68801, 13650, 13097, 11593, 217353, 13098, 74122, 17294, 170439, 224703, 26569, 277753, 26561, 18828, 30935, 18822, 13897, 72999, 70335, 21763, 67442, 18633, 19683, 71664, 100163, 18750, 99439, 18194, 68539, 242409, 15007, 53…	1482	1663	21157	1.57954	2.22359e-07	4.44718e-08	4.28981e-08
	GOTERM_CC_DIRECT	GO:0005615~extracellular space	157	9.626	0.0429119	20730, 16196, 18655, 67701, 20296, 331535, 21825, 20339, 21789, 22359, 379043, 11747, 13809, 14456, 17329, 12950, 51801, 12038, 14219, 396184, 17844, 16878, 66222, 18787, 12162, 11593, 12164, 14180, 22403, 277753, 229445, 26561, 22361, 620807, 14102, 56708, 13019, 69573, 13138, 12842, 320460, 67326, 17386, 100042493, 21926, 17381, 108682, 76560, 12819, 12816, 56554, 13587, 15007, 15006, 12499, 16…	1482	1953	21157	1.14763	1	0.496088	0.478533
	GOTERM_CC_DIRECT	GO:0005576~extracellular region	153	9.38075	0.0362302	20730, 16196, 19220, 67701, 20296, 259301, 331535, 21825, 223626, 21789, 29820, 319804, 117586, 170721, 14456, 17329, 12950, 12038, 14219, 14733, 396184, 17844, 16878, 66222, 74407, 18787, 16763, 12162, 12164, 70564, 14180, 20347, 22403, 13419, 78558, 13411, 14102, 56708, 71927, 14862, 13019, 69573, 13138, 12842, 320460, 67326, 17386, 21926, 17381, 76560, 14319, 12819, 12816, 53328, 12499, 16854,…	1482	1887	21157	1.15751	1	0.436431	0.420987
	GOTERM_CC_DIRECT	GO:0005856~cytoskeleton	137	8.39975	0.000106328	240641, 19348, 215445, 72333, 74237, 109676, 230163, 72296, 57342, 244329, 20336, 208628, 13803, 24131, 213019, 11465, 70549, 100732, 12316, 26390, 210544, 74407, 110012, 406217, 20460, 22004, 71096, 22248, 75172, 229841, 208518, 57752, 54648, 12323, 104027, 16765, 108907, 11475, 16885, 13138, 320365, 73847, 72119, 16571, 19201, 16453, 107995, 19041, 26934, 56150, 76843, 235587, 14677, 14433, 107…	1482	1422	21157	1.37539	0.0779285	0.00405641	0.00391286
	GOTERM_CC_DIRECT	GO:0005789~endoplasmic reticulum membrane	133	8.15451	2.56446e-11	13360, 13082, 20333, 13088, 13089, 66612, 394434, 74754, 13086, 13087, 394432, 109154, 99011, 233549, 320997, 13124, 396184, 235283, 13095, 100039795, 216820, 13094, 68801, 13650, 13097, 217353, 13098, 74122, 17294, 170439, 224703, 26569, 277753, 26561, 11750, 18822, 72999, 70335, 21763, 67442, 18633, 19683, 71664, 100163, 21881, 18194, 53328, 212862, 68027, 13074, 236792, 213696, 13350, 215474, …	1482	1051	21157	1.80657	1.95668e-08	4.8917e-09	4.7186e-09
	GOTERM_CC_DIRECT	GO:0043231~intracellular membrane-bounded organelle	121	7.41876	3.19266e-07	67664, 13082, 215445, 13088, 23849, 13089, 13086, 13087, 110265, 379043, 380660, 13124, 14219, 11865, 13095, 67037, 13094, 15277, 13097, 13098, 16881, 20501, 11757, 277753, 229841, 27410, 81840, 13654, 18828, 13897, 13138, 16889, 69743, 18597, 64297, 19683, 76281, 77011, 56433, 56554, 53328, 14433, 12778, 78906, 74309, 13074, 216169, 13350, 236794, 13190, 226744, 269959, 56325, 72082, 56722, 7712…	1482	1084	21157	1.59354	0.000243571	2.70667e-05	2.61089e-05
	GOTERM_CC_DIRECT	GO:0032991~macromolecular complex	85	5.21153	0.015818	107771, 16476, 69129, 18211, 16551, 97114, 57342, 20336, 56535, 66929, 11829, 21818, 50873, 16952, 11465, 12116, 16319, 19305, 97908, 238871, 232370, 235320, 319182, 107986, 72149, 326619, 19156, 15077, 319148, 319149, 11757, 15519, 11835, 12288, 14863, 13852, 381269, 14862, 11475, 15356, 11799, 230866, 18747, 69666, 18631, 12491, 319150, 14156, 107995, 319152, 18750, 19361, 56792, 20911, 319157,…	1482	950	21157	1.27732	0.999995	0.256421	0.247347
	GOTERM_CC_DIRECT	GO:0009986~cell surface	77	4.72103	0.00418385	18212, 75766, 18211, 71881, 57781, 21825, 80838, 23888, 22359, 13806, 16952, 13844, 51801, 14733, 13051, 12480, 19876, 232370, 20660, 233067, 17171, 225875, 22403, 15519, 27375, 12288, 16403, 13852, 14102, 54403, 11552, 69573, 13138, 17068, 19126, 18553, 16891, 12491, 327814, 21961, 64297, 22419, 16411, 21684, 18792, 18671, 17067, 99439, 23980, 21926, 242409, 140571, 60533, 56554, 15007, 11881, 1…	1482	800	21157	1.37406	0.959196	0.0997587	0.0962286
	GOTERM_CC_DIRECT	GO:0005768~endosome	76	4.65972	0.000866113	18212, 242864, 69368, 215445, 216892, 242341, 14252, 75766, 18211, 218035, 217265, 109676, 72296, 20336, 210108, 29864, 22031, 11829, 226781, 11421, 16952, 11981, 50877, 14733, 433375, 66222, 20660, 98878, 338367, 66905, 224703, 83814, 544817, 11757, 27410, 78514, 81840, 54648, 11555, 231832, 11512, 93695, 19245, 69106, 22134, 114601, 114128, 76561, 60533, 56433, 11883, 104831, 12215, 12778, 2308…	1482	743	21157	1.46026	0.483733	0.0244757	0.0236096
	GOTERM_CC_DIRECT	GO:0005813~centrosome	73	4.47578	4.29396e-05	240641, 20411, 215445, 70799, 268697, 74237, 244329, 20336, 74270, 56216, 55963, 105988, 12877, 12316, 210544, 238871, 15277, 110012, 18024, 20460, 245866, 22248, 20501, 74281, 208518, 140483, 57752, 57434, 12323, 12442, 12448, 239839, 71805, 18747, 320365, 21402, 73847, 20873, 67200, 12571, 107995, 19361, 207521, 108000, 20878, 223723, 11409, 80986, 76843, 235587, 14677, 53886, 107503, 12534, 19…	1482	639	21157	1.6309	0.0322327	0.00187072	0.00180452
	GOTERM_CC_DIRECT	GO:0005743~mitochondrial inner membrane	60	3.67872	0.000427848	109754, 13088, 68514, 14571, 71883, 94282, 12908, 20779, 595136, 76263, 229211, 14732, 66092, 56615, 66098, 433256, 15108, 17448, 15107, 100126824, 13177, 114896, 270166, 217593, 66427, 11833, 57279, 27376, 231430, 11671, 76614, 15356, 66461, 67273, 18115, 234384, 67885, 94063, 26457, 12850, 104910, 16854, 67283, 230810, 22228, 68346, 22229, 625249, 216001, 14287, 269951, 18563, 18082, 234847, 27…	1482	539	21157	1.58916	0.278569	0.013602	0.0131207
	GOTERM_CC_DIRECT	GO:0005694~chromosome	57	3.49479	0.0156873	70998, 14211, 80838, 208628, 272551, 52696, 56739, 12235, 236930, 66570, 16319, 12236, 319186, 67037, 70645, 67117, 319182, 107986, 319184, 229841, 77782, 17219, 108907, 56702, 17216, 11799, 17218, 66311, 16571, 68014, 17345, 68058, 66634, 107995, 19361, 20877, 56150, 14957, 76843, 235587, 234258, 108912, 51944, 20962, 217216, 18005, 52717, 72960, 21817, 70385, 319168, 54141, 319169, 77125, 26380…	1482	597	21157	1.36303	0.999994	0.256421	0.247347
	GOTERM_CC_DIRECT	GO:0005874~microtubule	48	2.94298	3.82822e-05	240641, 72119, 16572, 16571, 19348, 66257, 74237, 213582, 16551, 319613, 72296, 20878, 233406, 381293, 80986, 22151, 53860, 320554, 100732, 16319, 12316, 51944, 18005, 269713, 20541, 67117, 110033, 406217, 110012, 22146, 245865, 54141, 227613, 229841, 29870, 67809, 60344, 76478, 100502766, 13411, 17318, 110084, 16765, 108907, 70218, 11799, 53857, 73804	1482	365	21157	1.87739	0.0287874	0.00182558	0.00176098
	GOTERM_CC_DIRECT	GO:0016324~apical plasma membrane	47	2.88167	0.0176826	19126, 12491, 20531, 237175, 74338, 18671, 242341, 99439, 20519, 26357, 17063, 20911, 239273, 23985, 58810, 20908, 319848, 13809, 13521, 217837, 16952, 12316, 11941, 271639, 238871, 20522, 20520, 434203, 27359, 108097, 20504, 20501, 277753, 11833, 330064, 15519, 27375, 67171, 12520, 211323, 381269, 14102, 11555, 67473, 13119, 11799, 13117	1482	478	21157	1.4037	0.999999	0.269836	0.260287
	GOTERM_CC_DIRECT	GO:0005759~mitochondrial matrix	45	2.75904	1.60587e-08	70478, 66399, 110821, 72535, 268697, 104444, 74238, 73046, 66834, 19361, 76263, 228026, 11409, 78920, 380660, 11364, 110196, 106338, 212647, 228482, 93747, 171210, 17766, 17448, 15107, 12974, 12534, 68346, 14287, 74129, 18242, 13177, 18563, 56360, 270166, 74580, 78653, 27273, 76894, 227682, 15356, 235339, 66383, 329910, 67273	1482	252	21157	2.54928	1.22527e-05	1.5316e-06	1.4774e-06
	GOTERM_CC_DIRECT	GO:0005769~early endosome	44	2.69773	8.71042e-05	18212, 242864, 16891, 69368, 209086, 242341, 19245, 18211, 109676, 218035, 81904, 17380, 72296, 114128, 76561, 210108, 29864, 246694, 226781, 15007, 76524, 15006, 55988, 16952, 30924, 11981, 104831, 12778, 233280, 66222, 236792, 20660, 330319, 240055, 236794, 98878, 338367, 11757, 12306, 11858, 100502766, 14961, 11555, 11777	1482	335	21157	1.87505	0.0643028	0.00349792	0.00337414
	GOTERM_CC_DIRECT	GO:0016323~basolateral plasma membrane	39	2.39117	0.000395207	17940, 14252, 109676, 58176, 20519, 114644, 24115, 20878, 239273, 13869, 230099, 11829, 16952, 69585, 12215, 76408, 217316, 11941, 20520, 20541, 94219, 72002, 338367, 236293, 20503, 20501, 12306, 11833, 15519, 171405, 12520, 16403, 13852, 54403, 236149, 67473, 12349, 13138, 11832	1482	305	21157	1.82545	0.260368	0.0131106	0.0126466
	Moelcular Function
	Category	Term	Count	%	PValue	Genes	List Total	Pop Hits	Pop Total	Fold Enrichment	Bonferroni	Benjamini	FDR
	GOTERM_MF_DIRECT	GO:0046872~metal ion binding	303	18.5776	0.0172101	67664, 110821, 215445, 23849, 30937, 14571, 435626, 218035, 67306, 20339, 235050, 24131, 13809, 213019, 14456, 11981, 13124, 16874, 76826, 432486, 99929, 72108, 21673, 30927, 18143, 215693, 16881, 270166, 18140, 225913, 22401, 224703, 140481, 228876, 54484, 26561, 12288, 16403, 241075, 14465, 18828, 16885, 12722, 18822, 11752, 12842, 11512, 69743, 214254, 17940, 69747, 75746, 21881, 74776, 17386,…	1372	3703	18724	1.11669	1	0.36979	0.358694
	GOTERM_MF_DIRECT	GO:0042802~identical protein binding	202	12.385	2.97751e-06	107771, 215445, 218035, 230163, 110948, 246746, 242702, 244329, 23965, 228765, 11747, 13806, 14457, 12038, 68196, 14583, 20460, 18140, 11757, 54120, 12609, 78558, 14104, 14225, 14102, 14469, 12842, 19683, 24115, 14319, 14797, 12496, 14433, 16852, 69189, 11720, 56318, 19698, 625249, 22628, 23959, 22629, 18242, 13350, 51797, 14325, 242864, 100503583, 71962, 18211, 58994, 77037, 22031, 11829, 16952,…	1372	2025	18724	1.36135	0.00485048	0.000427555	0.000414726
	GOTERM_MF_DIRECT	GO:0016787~hydrolase activity	179	10.9749	2.2932e-08	71767, 13809, 276952, 105988, 13885, 105501, 11465, 236930, 76308, 76429, 12038, 16912, 68126, 72108, 20586, 69219, 21673, 11593, 17294, 75572, 13419, 140481, 229445, 320806, 26561, 22361, 78558, 14104, 17219, 11475, 68082, 12722, 69574, 17216, 66461, 13897, 14469, 17218, 16889, 23945, 214254, 19045, 623474, 100163, 66634, 14156, 74776, 17386, 17380, 66514, 17381, 26897, 67725, 74251, 76560, 2379…	1372	1631	18724	1.49776	3.74472e-05	8.48236e-06	8.22784e-06
	GOTERM_MF_DIRECT	GO:0016740~transferase activity	178	10.9135	1.25347e-05	17960, 67664, 75847, 20454, 18655, 18770, 394434, 218793, 71883, 217342, 20859, 94089, 99011, 105193, 233549, 76263, 14858, 57344, 319804, 21818, 268782, 14732, 239647, 432486, 99929, 20860, 21673, 68801, 14860, 15277, 69976, 66588, 14583, 319822, 18140, 20868, 170439, 22245, 330671, 225913, 224703, 223337, 333424, 140483, 54484, 76894, 14863, 14104, 14864, 18705, 13654, 12323, 14862, 16885, 1486…	1372	1784	18724	1.36166	0.0202613	0.00127933	0.00124094
	GOTERM_MF_DIRECT	GO:0000166~nucleotide binding	165	10.1165	0.000269909	240641, 110821, 19348, 18655, 18770, 14211, 218793, 217342, 110948, 257633, 227154, 27364, 276952, 380660, 11861, 11465, 236930, 11981, 76308, 76826, 18415, 20586, 15277, 69976, 66588, 270685, 16881, 270166, 20868, 22245, 225913, 26569, 60525, 229841, 76650, 320806, 27410, 17219, 18705, 12323, 11475, 30935, 16885, 17216, 14469, 17218, 11512, 107476, 16571, 17940, 66634, 16453, 72630, 20273, 18750…	1372	1728	18724	1.30312	0.356492	0.0133564	0.0129557
	GOTERM_MF_DIRECT	GO:0005524~ATP binding	155	9.50337	3.22257e-05	240641, 110821, 19348, 18655, 18770, 14211, 218793, 217342, 110948, 257633, 227154, 27364, 380660, 11465, 236930, 11981, 76826, 18415, 69681, 20586, 15277, 69976, 66588, 270685, 16881, 270166, 20868, 22245, 225913, 60525, 229841, 76650, 27410, 17219, 13411, 18705, 12323, 11475, 30935, 16885, 17216, 17218, 11512, 16572, 107476, 16571, 17940, 623474, 66634, 16453, 72630, 20273, 18750, 270672, 23927…	1372	1538	18724	1.37537	0.0512647	0.00255351	0.00247689
	GOTERM_MF_DIRECT	GO:0016491~oxidoreductase activity	111	6.80564	1.25115e-19	13360, 13082, 13088, 74754, 14571, 110265, 170728, 71361, 22235, 76263, 229211, 13124, 102632, 17448, 13095, 216820, 13094, 74129, 13097, 13098, 11757, 277753, 76650, 230784, 654795, 14104, 18822, 18597, 18115, 67442, 19683, 72479, 18194, 14319, 14555, 14433, 15488, 64292, 13074, 625249, 26949, 66369, 73458, 269951, 75512, 74147, 208665, 13190, 407243, 72082, 53973, 211389, 13079, 17436, 13119, 1…	1372	603	18724	2.51218	2.04313e-16	2.04313e-16	1.98183e-16
	GOTERM_MF_DIRECT	GO:0042803~protein homodimerization activity	94	5.76334	4.10144e-05	240641, 18212, 100042314, 70237, 215445, 20135, 75847, 394433, 394434, 18211, 394432, 26357, 21825, 23886, 242702, 23965, 192156, 57028, 14858, 228765, 13605, 27364, 13806, 76429, 14857, 17448, 11666, 235320, 72269, 21354, 19156, 270685, 74246, 74244, 20868, 97064, 21835, 22004, 208715, 11910, 15519, 14863, 11430, 14864, 11671, 12683, 12323, 14862, 16324, 11555, 66383, 14469, 14865, 11799, 13853,…	1372	842	18724	1.52356	0.0647841	0.00276596	0.00268296
	GOTERM_MF_DIRECT	GO:0008270~zinc ion binding	76	4.65972	0.0118576	242864, 67664, 30937, 12350, 242509, 170728, 94089, 74270, 13809, 22031, 50873, 11421, 12116, 66491, 103406, 67993, 72269, 69219, 215693, 114896, 270166, 18140, 66949, 22401, 224703, 64918, 11835, 26561, 14544, 20183, 14465, 18828, 54447, 66383, 11799, 75746, 69747, 18750, 432613, 17386, 17380, 21848, 17381, 207521, 76681, 192654, 56078, 80985, 230099, 12972, 17748, 78309, 234258, 11522, 19016, 1…	1372	789	18724	1.31456	1	0.284758	0.276213
	GOTERM_MF_DIRECT	GO:0019899~enzyme binding	66	4.0466	2.878e-07	112405, 110821, 70998, 394433, 394434, 16476, 74754, 13086, 13087, 394432, 109676, 109154, 110948, 20779, 13849, 24131, 13806, 50873, 19305, 235527, 11666, 238871, 13095, 244416, 110213, 319182, 13097, 13098, 11835, 12288, 14863, 14225, 14864, 18828, 14862, 11555, 17216, 14469, 14865, 11799, 66634, 18750, 23980, 19361, 22138, 12333, 55988, 14433, 231103, 19016, 13195, 319165, 213696, 104174, 2262…	1372	463	18724	1.94539	0.000469868	6.71397e-05	6.51251e-05
	GOTERM_MF_DIRECT	GO:0016887~ATPase activity	53	3.24954	0.000100533	240641, 19348, 14211, 217265, 26357, 78286, 231287, 236930, 218629, 11981, 11666, 11941, 320571, 20586, 21354, 114896, 270166, 15519, 27410, 24067, 100502766, 17219, 13411, 30935, 17216, 17218, 16572, 68058, 75746, 19363, 66634, 30959, 18671, 19361, 665155, 67928, 239273, 11647, 381293, 60530, 12496, 76408, 69263, 110033, 66566, 66962, 100101806, 56325, 234847, 60344, 20480, 70218, 73804	1372	415	18724	1.7429	0.15141	0.00608041	0.00589796
	GOTERM_MF_DIRECT	GO:0046982~protein heterodimerization activity	48	2.94298	0.000484956	66311, 394433, 394434, 68514, 319150, 394432, 319152, 109115, 665433, 66979, 97114, 20878, 319157, 319158, 23965, 11548, 56459, 228765, 360198, 319191, 11865, 97908, 11666, 319186, 21973, 319187, 319165, 319167, 216001, 319182, 319160, 319183, 74007, 22629, 15211, 319184, 14362, 326619, 13197, 319185, 15077, 319168, 22004, 319169, 319148, 319149, 11910, 11799	1372	389	18724	1.68398	0.547119	0.0219981	0.0213381
	GOTERM_MF_DIRECT	GO:0003824~catalytic activity	46	2.82036	1.82534e-05	107476, 75847, 14156, 18770, 21881, 14198, 26457, 110948, 22235, 13849, 192136, 257633, 27364, 21818, 234258, 93747, 103988, 237926, 17448, 18641, 68126, 72269, 15277, 13177, 69634, 18563, 14121, 104112, 74147, 17294, 26569, 225913, 74185, 140481, 13419, 16828, 100705, 21929, 20917, 229487, 14104, 66082, 51798, 15356, 17314, 18648	1372	320	18724	1.96179	0.0293682	0.0017534	0.00170079
	GOTERM_MF_DIRECT	GO:0008289~lipid binding	41	2.5138	0.00501764	72999, 12491, 21763, 18830, 71720, 14079, 18750, 23980, 246746, 79196, 26934, 76561, 56535, 228765, 53328, 13167, 55988, 16952, 70804, 170461, 18559, 74309, 235283, 215632, 20860, 11808, 75552, 22248, 11813, 11835, 12520, 101476, 11770, 381269, 13079, 50500, 11772, 329910, 71904, 232227, 381823	1372	358	18724	1.56295	0.999729	0.136563	0.132466
	GOTERM_MF_DIRECT	GO:0003779~actin binding	39	2.39117	0.0466899	21961, 19201, 72333, 16210, 71960, 72296, 63986, 57342, 13803, 24131, 213019, 50873, 11421, 12332, 70549, 234857, 78906, 23999, 22628, 22629, 68743, 330319, 72565, 20649, 22004, 338367, 72042, 71096, 13419, 56320, 94190, 238328, 104027, 102866, 67252, 69310, 102502, 14469, 13138	1372	392	18724	1.35776	1	0.705969	0.684786
	GOTERM_MF_DIRECT	GO:0005506~iron ion binding	34	2.08461	5.11619e-06	665095, 112405, 13082, 13088, 13089, 13086, 13087, 112407, 16819, 14319, 20250, 320997, 13124, 233005, 11761, 13095, 13074, 71754, 13094, 208285, 13097, 13098, 337924, 20249, 277753, 72082, 53973, 14325, 13079, 66383, 18822, 13119, 13116, 13117	1372	195	18724	2.37952	0.00831996	0.000628864	0.000609994
	GOTERM_MF_DIRECT	GO:0020037~heme binding	32	1.96199	2.55281e-05	665095, 13082, 13088, 13089, 13086, 13087, 99439, 20779, 320997, 53328, 13124, 233005, 237926, 70804, 13095, 13074, 71754, 13094, 208285, 13097, 13098, 337924, 66427, 67739, 277753, 72082, 53973, 211389, 13079, 13119, 13116, 13117	1372	192	18724	2.27454	0.0408309	0.00231596	0.00224647
	GOTERM_MF_DIRECT	GO:0000287~magnesium ion binding	31	1.90067	0.00284706	213484, 14156, 18770, 21881, 104444, 74776, 226419, 57028, 27364, 13806, 60530, 14677, 231287, 217837, 11981, 11720, 103988, 271639, 67993, 320571, 21973, 15452, 269951, 69634, 77782, 433182, 20917, 18828, 15356, 17436, 18747	1372	240	18724	1.76277	0.990495	0.0911619	0.0884265
	GOTERM_MF_DIRECT	GO:0008017~microtubule binding	30	1.83936	0.0234624	240641, 16572, 16571, 19348, 213582, 16551, 218035, 319613, 108000, 26934, 233406, 381293, 14433, 100732, 269713, 110033, 110012, 54141, 56742, 229841, 29870, 67809, 76478, 100502766, 17318, 108907, 70218, 11799, 73804, 218977	1372	269	18724	1.522	1	0.478925	0.464555
	GOTERM_MF_DIRECT	GO:0022857~transmembrane transporter activity	30	1.83936	0.000141391	243755, 242126, 216892, 18671, 20519, 114644, 69309, 319848, 104910, 100434, 216867, 76408, 217316, 211798, 20522, 20520, 212980, 94219, 20528, 72022, 20504, 20503, 110877, 20501, 56325, 330064, 171405, 228993, 277898, 213603	1372	191	18724	2.14354	0.206187	0.00796175	0.00772285
	Down-regulated GO-terms (obese vs lean)
	Biological Process
	Category	Term	Count	%	PValue	Genes	List Total	Pop Hits	Pop Total	Fold Enrichment	Bonferroni	Benjamini	FDR
	GOTERM_BP_DIRECT	GO:0006357~regulation of transcription from RNA polymerase II promoter	108	8.99251	0.000281289	104263, 20852, 21389, 218314, 319530, 16477, 240120, 68910, 110784, 20174, 378466, 228911, 235048, 67381, 320595, 27081, 382207, 18025, 16363, 244216, 104156, 319944, 22761, 22643, 71371, 22339, 21885, 66993, 237775, 15242, 108961, 22693, 73680, 56036, 12013, 54139, 12014, 66197, 19726, 18515, 19725, 20841, 15377, 239546, 449000, 15375, 75871, 20688, 252973, 55994, 15413, 15379, 230848, 73729, 15…	1046	1485	20199	1.40442	0.704057	0.0468238	0.0464126
	GOTERM_BP_DIRECT	GO:0045944~positive regulation of transcription from RNA polymerase II promoter	98	8.15987	5.19506e-05	104263, 20852, 66970, 21389, 319530, 18534, 16477, 68910, 110784, 20174, 68879, 78321, 13649, 12156, 18816, 12159, 320595, 16000, 16363, 241226, 14182, 14183, 13132, 19231, 104156, 22761, 17979, 15950, 17974, 194388, 22339, 17022, 15242, 108961, 56275, 84506, 56711, 12013, 54139, 231148, 19726, 18515, 19725, 20841, 67694, 15377, 15375, 252973, 15936, 15413, 15379, 433586, 71703, 15982, 68837, 224…	1046	1260	20199	1.50194	0.201362	0.0149895	0.0148579
	GOTERM_BP_DIRECT	GO:0007275~multicellular organism development	83	6.91091	0.000549779	68235, 21389, 14370, 65961, 15982, 12550, 22433, 228911, 16590, 21944, 110789, 13846, 13649, 381157, 53620, 22032, 54630, 83396, 12156, 106757, 171171, 15902, 13008, 55927, 12159, 233107, 241226, 239122, 14182, 14183, 18186, 20661, 13132, 15111, 66983, 23893, 22687, 229715, 12803, 12009, 29873, 194388, 20356, 21687, 22339, 22417, 15242, 19882, 20358, 11727, 12817, 13543, 13423, 19726, 54418, 2072…	1046	1101	20199	1.45576	0.907458	0.0752402	0.0745796
	GOTERM_BP_DIRECT	GO:0000122~negative regulation of transcription from RNA polymerase II promoter	81	6.74438	0.000299075	52609, 20852, 21389, 20410, 319530, 240120, 15220, 378466, 26356, 22433, 228913, 22350, 381990, 320799, 18616, 83396, 13048, 12156, 15902, 109901, 17127, 70427, 55927, 12159, 69930, 18025, 14182, 14183, 13132, 104156, 22761, 71371, 22643, 100040462, 20667, 94275, 193736, 12443, 52668, 15950, 382639, 17974, 56306, 50524, 12566, 67393, 380855, 218613, 22339, 21885, 212276, 11481, 18032, 71148, 1524…	1046	1047	20199	1.49395	0.72599	0.0479406	0.0475197
	GOTERM_BP_DIRECT	GO:0030154~cell differentiation	80	6.66112	0.000116637	104263, 319530, 16477, 15982, 109113, 74359, 75646, 15220, 20979, 22234, 22433, 16590, 21944, 53620, 320799, 18858, 83396, 12156, 106757, 71839, 268663, 171171, 15902, 18612, 13008, 17127, 55927, 12159, 241226, 69257, 18186, 20661, 13132, 15111, 237860, 104156, 74761, 22687, 20667, 116914, 229715, 12803, 272382, 12009, 29873, 20356, 21687, 22339, 22417, 56190, 17263, 232560, 15242, 20358, 226442,…	1046	1001	20199	1.54331	0.396396	0.0260808	0.0258518
	GOTERM_BP_DIRECT	GO:0045893~positive regulation of transcription, DNA-templated	61	5.0791	0.000268944	104263, 21389, 12550, 20174, 68837, 26356, 227867, 234959, 13649, 170767, 56772, 83396, 12156, 67381, 15902, 18612, 17127, 12159, 320595, 16000, 16363, 69257, 16323, 15111, 104156, 319944, 94275, 27056, 18987, 12566, 15118, 12326, 18109, 66993, 22417, 18032, 17263, 15242, 170826, 58172, 226442, 170742, 18715, 17869, 54139, 19206, 18712, 19646, 214764, 19726, 68010, 12335, 16658, 73251, 100090, 25…	1046	730	20199	1.61363	0.687811	0.0465597	0.0461509
	GOTERM_BP_DIRECT	GO:0007155~cell adhesion	59	4.91257	1.11027e-05	20410, 218952, 12550, 260299, 27205, 56173, 73061, 13846, 18858, 268663, 20147, 241226, 20345, 243369, 12483, 245026, 19272, 74761, 229715, 211924, 13731, 16005, 16407, 83382, 12523, 16774, 14276, 12737, 330790, 84544, 22370, 12739, 77579, 12817, 16415, 53601, 54419, 329628, 17475, 17311, 69675, 19699, 93724, 269116, 93723, 29817, 11658, 57776, 13838, 252973, 12504, 13511, 329872, 12986, 16825, 1…	1046	623	20199	1.82878	0.0469164	0.00800872	0.00793841
	GOTERM_BP_DIRECT	GO:0002376~immune system process	53	4.41299	2.28539e-05	16396, 17167, 14133, 50909, 50908, 23962, 98682, 99571, 117149, 22032, 12279, 18733, 230558, 16363, 110135, 218442, 66824, 17096, 52065, 80876, 27056, 13136, 60440, 110382, 15957, 66141, 12326, 547253, 12523, 246728, 69146, 15040, 19882, 56275, 170742, 54139, 18636, 14161, 211550, 18761, 12263, 240518, 21899, 58185, 16180, 11658, 12628, 12504, 215707, 15139, 15018, 107515, 101613	1046	552	20199	1.85411	0.0941785	0.0102535	0.0101634
	GOTERM_BP_DIRECT	GO:0045087~innate immune response	52	4.32973	9.21395e-06	16396, 17167, 100034251, 14133, 50909, 50908, 12274, 23962, 99571, 117149, 22032, 109828, 12279, 230558, 110135, 218442, 66824, 17096, 52065, 80876, 27056, 17857, 13136, 69097, 60440, 17858, 110382, 15957, 66141, 547253, 12523, 246728, 69146, 19882, 56275, 170742, 11727, 18636, 14161, 211550, 12143, 12263, 246730, 240518, 21899, 58185, 16180, 12628, 215707, 15139, 107515, 101613	1046	520	20199	1.93107	0.0390935	0.00797559	0.00790557
	GOTERM_BP_DIRECT	GO:0045892~negative regulation of transcription, DNA-templated	48	3.99667	0.0250264	52609, 21886, 21885, 22417, 75605, 17840, 17841, 16950, 17263, 15242, 70350, 170826, 68837, 57441, 106042, 21888, 228913, 226442, 75580, 54670, 83396, 320799, 76007, 13048, 12156, 12576, 15902, 17842, 19206, 19646, 12159, 19726, 12335, 100039028, 218820, 69257, 239122, 19272, 100040462, 94275, 56805, 107515, 15950, 17937, 50524, 16825, 13435, 380855	1046	677	20199	1.36915	1	0.633417	0.627855
	GOTERM_BP_DIRECT	GO:0008284~positive regulation of cell proliferation	45	3.74688	0.0228397	22339, 14276, 16590, 110109, 22433, 21844, 20315, 13649, 11607, 384783, 13609, 12156, 17869, 12576, 104479, 15902, 12159, 68010, 16000, 18762, 16880, 19411, 17311, 18049, 14182, 14183, 16147, 16542, 17096, 21814, 54140, 12803, 319939, 13617, 12804, 13838, 12009, 77045, 83702, 12443, 12444, 13731, 18606, 56306, 12566	1046	623	20199	1.39483	1	0.599093	0.593833
	GOTERM_BP_DIRECT	GO:0010628~positive regulation of gene expression	43	3.58035	0.025992	104263, 22339, 21885, 75605, 17840, 67760, 319530, 17841, 74359, 17060, 16590, 56711, 227753, 12739, 22350, 18858, 13048, 12156, 17869, 15902, 17127, 17842, 18612, 12159, 100039028, 16000, 19411, 18049, 14183, 16323, 15111, 18260, 73750, 21814, 22687, 21899, 19094, 12803, 54446, 12389, 17979, 57816, 18109	1046	595	20199	1.39556	1	0.64577	0.6401
	GOTERM_BP_DIRECT	GO:0006954~inflammatory response	40	3.33056	0.000133912	241556, 319430, 14293, 69146, 18032, 16950, 16177, 69847, 16590, 84506, 100862177, 84544, 11607, 117149, 16415, 12156, 100504239, 109901, 13349, 18762, 18761, 100504346, 66824, 17096, 21899, 16180, 98870, 52065, 12628, 12802, 18829, 56221, 27056, 15139, 12267, 16621, 21390, 101613, 12326, 83382	1046	403	20199	1.9167	0.439882	0.0275985	0.0273562
	GOTERM_BP_DIRECT	GO:0035556~intracellular signal transduction	38	3.16403	0.00136954	21687, 223649, 216233, 245038, 74137, 17060, 665113, 22156, 69847, 73341, 219140, 16590, 21844, 100504491, 23921, 225724, 13649, 13543, 211896, 78889, 13448, 27260, 18762, 104110, 18761, 17096, 217371, 21814, 19094, 230103, 75292, 12702, 52163, 24001, 56508, 12367, 12700, 12326	1046	424	20199	1.73068	0.997345	0.144569	0.1433
	GOTERM_BP_DIRECT	GO:0016477~cell migration	35	2.91424	4.40725e-06	17387, 22339, 20971, 16774, 19882, 27205, 74155, 219140, 106042, 21844, 77593, 15529, 22370, 11727, 11826, 384783, 13609, 230837, 68010, 54418, 18762, 240752, 19699, 16542, 17395, 14585, 19272, 17390, 21814, 223881, 13731, 15379, 17974, 13636, 14766	1046	283	20199	2.38825	0.0188938	0.00476864	0.00472677
	GOTERM_BP_DIRECT	GO:0055085~transmembrane transport	33	2.74771	0.0441648	27409, 15166, 20539, 24059, 27405, 74096, 11988, 227731, 56199, 77577, 11826, 28250, 16439, 20500, 67554, 217258, 238076, 72401, 218103, 20540, 108114, 28248, 22784, 116914, 331004, 224674, 170756, 243197, 237831, 236727, 67470, 18669, 16504	1046	451	20199	1.41298	1	0.844274	0.836861
	GOTERM_BP_DIRECT	GO:0007399~nervous system development	33	2.74771	0.0268448	22339, 20356, 66993, 223649, 19882, 665113, 110789, 20358, 23921, 13649, 15529, 83396, 171171, 55927, 69065, 16000, 20720, 241226, 268902, 18186, 14585, 59036, 26889, 229715, 12803, 13838, 52163, 53972, 171207, 29873, 140488, 16825, 14766	1046	432	20199	1.47512	1	0.656409	0.650646
	GOTERM_BP_DIRECT	GO:0008285~negative regulation of cell proliferation	32	2.66445	0.0136945	56190, 17263, 20315, 50490, 12739, 18715, 18858, 12156, 320712, 12576, 54139, 17127, 19206, 12159, 14756, 16000, 20720, 69237, 21753, 218820, 16323, 15377, 19272, 17096, 207259, 12389, 14367, 66141, 12228, 12305, 14766, 57816	1046	394	20199	1.56838	1	0.493916	0.48958
	GOTERM_BP_DIRECT	GO:0070374~positive regulation of ERK1 and ERK2 cascade	32	2.66445	3.96654e-06	17167, 22339, 68235, 21687, 218952, 20315, 50490, 100862177, 99571, 13649, 117149, 12156, 18816, 100504239, 12159, 16000, 18762, 18049, 14161, 14183, 16323, 18186, 16542, 110135, 15111, 100504346, 66824, 52065, 13617, 12504, 18829, 56221	1046	245	20199	2.52221	0.0170207	0.00476864	0.00472677
	GOTERM_BP_DIRECT	GO:0030335~positive regulation of cell migration	30	2.49792	4.84887e-05	432995, 17387, 22339, 20356, 218952, 27205, 16590, 22433, 21844, 20315, 12737, 13649, 12739, 13609, 12156, 17127, 12159, 16000, 13132, 16542, 237860, 17390, 17096, 319565, 13838, 56221, 14786, 12389, 15379, 12267	1046	252	20199	2.29889	0.189306	0.0149895	0.0148579
	Cellular Component
	Category	Term	Count	%	PValue	Genes	List Total	Pop Hits	Pop Total	Fold Enrichment	Bonferroni	Benjamini	FDR
	GOTERM_CC_DIRECT	GO:0005737~cytoplasm	410	34.1382	0.0164146	17167, 21786, 21664, 218952, 69723, 19223, 263406, 69847, 53381, 75284, 77593, 11867, 77113, 56772, 230837, 545288, 216543, 20342, 66469, 20469, 52065, 269180, 75292, 54127, 80752, 71924, 70974, 17387, 21885, 17263, 76166, 11607, 74091, 54139, 66350, 230734, 216445, 240752, 19699, 216565, 226105, 11856, 171543, 170459, 214137, 71703, 16396, 16154, 71602, 71724, 18577, 20410, 21749, 378425, 20778,…	1084	7339	21157	1.09036	0.99998	0.383985	0.37695
	GOTERM_CC_DIRECT	GO:0005634~nucleus	385	32.0566	0.000219789	68632, 21664, 218952, 319530, 69723, 19223, 68879, 77593, 227674, 78321, 11867, 56772, 235048, 27081, 18025, 20342, 19231, 67797, 22761, 22643, 20469, 269180, 54127, 56306, 21886, 218613, 17387, 21885, 218850, 17263, 21888, 11727, 54139, 70603, 67694, 69752, 100034361, 239546, 17390, 20688, 252973, 71949, 230848, 433586, 71703, 16396, 330409, 18577, 71963, 20410, 18578, 18572, 21749, 243834, 7824…	1084	6468	21157	1.16176	0.134093	0.0179953	0.0176656
	GOTERM_CC_DIRECT	GO:0005654~nucleoplasm	211	17.5687	0.0153078	68632, 104263, 52609, 21664, 218952, 75605, 69723, 268534, 23962, 27405, 75284, 77593, 78321, 56772, 13368, 230837, 13006, 382207, 244216, 216543, 19231, 67797, 104156, 71132, 269180, 75292, 320405, 80752, 17979, 16764, 233895, 21886, 218613, 21885, 246728, 218850, 71148, 14791, 108961, 219140, 58172, 21888, 69181, 544971, 12014, 70603, 100034361, 240752, 216565, 246730, 59036, 20447, 20688, 2529…	1084	3578	21157	1.15098	0.999959	0.371356	0.364552
	GOTERM_CC_DIRECT	GO:0005576~extracellular region	165	13.7386	6.37812e-12	21786, 17840, 59083, 16592, 20971, 327956, 17841, 74359, 21944, 110789, 21788, 11625, 380780, 12156, 18815, 18816, 14058, 12279, 17842, 210029, 12159, 230558, 268780, 16000, 16880, 243369, 14183, 110135, 14068, 245026, 100039150, 70561, 26968, 77583, 18829, 80752, 16008, 16006, 110382, 16005, 18703, 100041687, 22339, 15245, 17022, 17385, 16177, 20716, 224697, 20714, 208777, 20315, 84506, 330790, …	1084	1887	21157	1.70662	4.17767e-09	4.17767e-09	4.10113e-09
	GOTERM_CC_DIRECT	GO:0005615~extracellular space	150	12.4896	3.8188e-07	17167, 21786, 100034251, 17840, 59083, 16592, 327956, 17841, 16994, 19223, 12274, 53381, 16590, 21944, 21788, 11625, 380780, 109828, 13884, 12156, 18815, 100504239, 18816, 14058, 12279, 17842, 12799, 210029, 12159, 230558, 100039028, 16000, 269614, 243369, 71898, 110135, 14068, 14585, 100504346, 100039150, 26968, 18829, 80752, 16008, 16006, 110382, 18703, 100041687, 17387, 22339, 17022, 17385, 16…	1084	1953	21157	1.49904	0.0002501	0.000125066	0.000122775
	GOTERM_CC_DIRECT	GO:0005783~endoplasmic reticulum	114	9.49209	0.00111554	394430, 18534, 67266, 19221, 110784, 19223, 13120, 53381, 208117, 382044, 13649, 27400, 13884, 13123, 241062, 71519, 13370, 13096, 241226, 110135, 66469, 71773, 70561, 54127, 94071, 224674, 80752, 12686, 17974, 18701, 393082, 22339, 72599, 15486, 320183, 19682, 74775, 93694, 60527, 100559, 278279, 116873, 13105, 54418, 15493, 14161, 217258, 13077, 72401, 71830, 15496, 246730, 13909, 21814, 97884,…	1084	1663	21157	1.33794	0.518614	0.0608898	0.0597743
	GOTERM_CC_DIRECT	GO:0043231~intracellular membrane-bounded organelle	73	6.07827	0.0143047	16396, 68632, 13120, 59045, 27205, 68837, 20539, 20778, 56050, 227674, 27400, 13609, 244650, 12156, 545288, 107526, 230837, 13123, 140559, 71519, 13096, 71735, 103142, 13132, 15112, 218442, 72345, 19035, 19272, 20704, 17096, 20703, 20702, 20700, 20743, 71091, 320405, 52662, 12125, 18987, 236727, 234669, 12523, 69028, 320581, 102022, 19682, 15486, 15000, 17060, 12659, 22370, 56036, 12576, 19206, 1…	1084	1084	21157	1.31437	0.99992	0.360368	0.353766
	GOTERM_CC_DIRECT	GO:0009986~cell surface	72	5.995	4.43161e-06	14130, 218952, 20971, 12550, 16590, 20778, 110789, 21788, 99571, 13649, 53620, 117149, 18858, 12156, 18815, 18816, 18733, 52614, 20741, 20147, 241226, 14183, 17533, 18186, 20661, 12483, 110135, 12482, 19272, 18260, 74761, 108153, 17096, 232801, 94071, 29873, 13136, 13731, 66141, 16407, 18669, 21687, 22339, 22417, 15040, 15245, 14276, 71145, 16177, 68859, 93694, 19281, 15529, 11806, 16415, 15450, …	1084	800	21157	1.75658	0.0028985	0.000967567	0.000949841
	GOTERM_CC_DIRECT	GO:0005730~nucleolus	61	5.0791	0.0411803	52808, 21664, 65961, 18572, 27205, 21749, 110109, 227674, 227231, 66090, 27367, 13368, 18612, 231642, 210106, 320595, 69930, 71735, 244216, 217995, 20024, 20342, 100043813, 66824, 22687, 100040462, 72061, 330361, 54127, 12444, 15114, 15950, 18109, 68134, 14791, 108961, 72554, 56275, 67608, 170742, 50490, 11727, 59028, 17869, 19647, 18712, 12335, 54418, 69237, 15493, 67134, 70024, 75316, 15496, 21…	1084	935	21157	1.27334	1	0.729003	0.715647
	GOTERM_CC_DIRECT	GO:0009897~external side of plasma membrane	51	4.24646	9.0789e-05	14130, 73149, 16590, 100862177, 99571, 13609, 18815, 100504239, 18733, 16880, 20147, 241226, 12483, 110135, 14585, 12482, 100504346, 12804, 94071, 13136, 16407, 16847, 83382, 12523, 15042, 15040, 20276, 14276, 14991, 16177, 75863, 93694, 20315, 213119, 102657, 69142, 14161, 16542, 17076, 21814, 209558, 110558, 11658, 12628, 12504, 101772, 15018, 237754, 12986, 14723, 192188	1084	558	21157	1.78386	0.0577357	0.00998715	0.00980418
	GOTERM_CC_DIRECT	GO:0098978~glutamatergic synapse	49	4.07993	0.00954725	109711, 12550, 110784, 224997, 26557, 20979, 269994, 18815, 171171, 192198, 53627, 16000, 20741, 241226, 18186, 100043813, 17096, 20743, 22249, 226016, 228550, 320405, 29873, 56508, 14823, 12326, 13385, 665113, 241638, 19281, 21844, 77579, 17475, 18762, 59036, 22784, 16180, 13838, 14803, 52163, 53972, 52882, 442801, 101772, 13631, 11496, 14367, 53978, 16504	1084	661	21157	1.44684	0.998133	0.347414	0.341049
	GOTERM_CC_DIRECT	GO:0016324~apical plasma membrane	44	3.66361	0.000251837	16154, 20532, 21687, 27409, 20276, 65962, 27205, 665113, 20539, 74096, 12737, 11944, 63959, 50490, 54670, 13649, 11826, 22350, 16513, 268663, 17475, 18762, 20500, 64385, 13132, 72401, 218103, 108114, 18260, 209558, 20743, 12804, 211924, 16008, 101772, 13136, 56508, 13511, 13731, 12389, 218518, 67470, 11931, 18669	1084	478	21157	1.79659	0.152084	0.0183282	0.0179924
	GOTERM_CC_DIRECT	GO:0000139~Golgi membrane	40	3.33056	0.0453335	218476, 72136, 22234, 68318, 208117, 74051, 227157, 56336, 13649, 54710, 227671, 53625, 78308, 70546, 16147, 15893, 66824, 97884, 219151, 57370, 20447, 110558, 20743, 97440, 108150, 224454, 230101, 27276, 60322, 29873, 22021, 80752, 52662, 15018, 13731, 12389, 14367, 171167, 18669, 15118	1084	575	21157	1.35774	1	0.731405	0.718005
	GOTERM_CC_DIRECT	GO:0070161~anchoring junction	39	3.24729	9.14853e-05	71602, 109711, 21687, 218952, 217169, 20410, 68339, 12550, 75646, 56173, 69847, 21844, 12737, 50490, 12739, 22032, 54135, 268663, 53601, 54419, 14612, 17475, 18762, 21753, 99526, 16542, 232670, 237860, 108030, 18260, 74761, 207278, 319939, 13838, 211924, 14786, 236920, 13511, 218518	1084	386	21157	1.97198	0.0581654	0.00998715	0.00980418
	GOTERM_CC_DIRECT	GO:0016323~basolateral plasma membrane	28	2.33139	0.00413379	21687, 13385, 12550, 20539, 24059, 12737, 63959, 13649, 11607, 11826, 22350, 16513, 28250, 217258, 20540, 108114, 108030, 319800, 28248, 18605, 56508, 12389, 237831, 218518, 16847, 434674, 12305, 11931	1084	305	21157	1.79177	0.933679	0.169227	0.166127
	GOTERM_CC_DIRECT	GO:0031012~extracellular matrix	28	2.33139	0.000142435	17167, 17387, 22417, 17385, 17022, 224697, 208777, 11625, 77794, 22370, 320712, 216725, 268780, 14756, 69675, 243369, 17313, 19699, 16147, 17395, 245026, 17390, 207596, 23794, 108153, 16206, 16424, 14723	1084	244	21157	2.23972	0.089081	0.0133278	0.0130836
	GOTERM_CC_DIRECT	GO:0005667~transcription factor complex	26	2.16486	0.0122139	21886, 21885, 16477, 108961, 56275, 21888, 234959, 83396, 17127, 55927, 19726, 18515, 16658, 20841, 19411, 20024, 15111, 22761, 18181, 272382, 54446, 55994, 14245, 13559, 16825, 12566	1084	301	21157	1.6859	0.999681	0.353841	0.347358
	GOTERM_CC_DIRECT	GO:0031965~nuclear membrane	24	1.99833	0.0124249	69237, 68632, 20661, 320271, 106042, 319565, 98386, 54563, 13617, 12009, 269180, 13649, 11826, 17857, 12443, 17858, 60440, 12444, 14245, 103468, 73729, 210106, 101613, 320595	1084	271	21157	1.72849	0.999722	0.353841	0.347358
	GOTERM_CC_DIRECT	GO:0043235~receptor complex	24	1.99833	0.000404694	16880, 21687, 14182, 27409, 14183, 11481, 110784, 14585, 16542, 232560, 19882, 21814, 16590, 110789, 21899, 13846, 13649, 17127, 16847, 67470, 12305, 16439, 11556, 18703	1084	207	21157	2.2629	0.232893	0.0265075	0.0260218
	GOTERM_CC_DIRECT	GO:0005925~focal adhesion	22	1.83181	0.00175823	16363, 21886, 109711, 21687, 21753, 20971, 218952, 217169, 20410, 18186, 237860, 319565, 319939, 50490, 227753, 22350, 14786, 236920, 16415, 12389, 230837, 212307	1084	203	21157	2.1152	0.684202	0.0822599	0.0807529
	Moelcular Function
	Category	Term	Count	%	PValue	Genes	List Total	Pop Hits	Pop Total	Fold Enrichment	Bonferroni	Benjamini	FDR
	GOTERM_MF_DIRECT	GO:0005515~protein binding	349	29.0591	0.00033396	104263, 52609, 109711, 21664, 27409, 75605, 19221, 268534, 26557, 69847, 53381, 27528, 77593, 232339, 77596, 231805, 12156, 13368, 16513, 243362, 107767, 13008, 12159, 16516, 13006, 268780, 16880, 20345, 13132, 74521, 71132, 18260, 22761, 207278, 229715, 320405, 140488, 17857, 17979, 56306, 71924, 242248, 21885, 71145, 74775, 16177, 75863, 27984, 58172, 21888, 15529, 11607, 54135, 12013, 12014, 5…	1023	5474	18724	1.16693	0.331346	0.0574888	0.0572026
	GOTERM_MF_DIRECT	GO:0046872~metal ion binding	225	18.7344	0.0431366	104263, 109711, 27409, 75605, 319530, 69723, 19223, 13120, 23962, 77593, 227671, 235048, 50798, 13123, 230837, 13008, 382207, 269614, 244216, 67797, 71132, 22761, 22643, 75292, 320405, 80752, 16407, 70974, 17387, 66355, 246728, 18478, 320183, 17385, 27984, 73680, 66350, 231148, 70603, 13105, 69752, 19699, 239546, 449000, 17395, 14681, 12263, 246730, 17390, 75871, 226105, 58185, 20688, 101772, 233…	1023	3703	18724	1.11212	1	1	0.995847
	GOTERM_MF_DIRECT	GO:0042802~identical protein binding	155	12.9059	1.03107e-05	20852, 21786, 16592, 20971, 12550, 110784, 20174, 26557, 20979, 68879, 170725, 67824, 53381, 27405, 100041585, 77113, 13649, 60510, 26399, 22350, 381990, 12156, 13368, 16513, 213539, 12159, 14182, 14183, 74760, 76654, 17857, 17858, 76933, 15950, 22339, 21885, 18478, 14791, 108961, 219140, 74096, 15529, 74091, 77018, 54419, 67041, 214403, 109821, 268902, 239546, 17395, 21816, 23794, 21899, 20688, …	1023	2025	18724	1.40097	0.0123476	0.00536146	0.00533477
	GOTERM_MF_DIRECT	GO:0000981~RNA polymerase II transcription factor activity, sequence-specific DNA binding	80	6.66112	0.00372819	20852, 21389, 16477, 240120, 15220, 378466, 68837, 22433, 228911, 228913, 243834, 100978, 320799, 18616, 83396, 13048, 235048, 18612, 17127, 55927, 27081, 69930, 18025, 16363, 69257, 13170, 100039596, 15111, 104156, 22643, 20667, 18181, 272382, 226654, 54446, 27056, 382639, 18987, 50524, 434178, 380855, 18109, 18032, 64453, 237775, 15242, 108961, 22693, 73680, 75580, 56711, 69020, 12013, 215418, …	1023	1071	18724	1.36717	0.988901	0.374372	0.372508
	GOTERM_MF_DIRECT	GO:0000978~RNA polymerase II core promoter proximal region sequence-specific DNA binding	78	6.49459	0.0209097	20852, 21389, 218314, 319530, 16477, 68910, 20174, 15220, 68837, 22433, 228913, 243834, 381990, 83396, 13048, 235048, 18612, 17127, 55927, 69930, 18025, 16363, 13170, 244216, 20024, 20667, 18181, 272382, 54446, 27056, 193736, 18987, 50524, 434178, 380855, 18109, 212276, 18032, 64453, 237775, 15242, 108961, 22693, 73680, 226442, 75580, 56711, 69020, 12013, 17869, 329002, 12014, 54139, 19009, 19646…	1023	1121	18724	1.27354	1	0.867991	0.863669
	GOTERM_MF_DIRECT	GO:0003700~transcription factor activity, sequence-specific DNA binding	49	4.07993	0.0128786	20852, 21389, 16477, 110784, 15220, 68837, 22433, 320799, 83396, 18612, 17127, 55927, 18025, 16363, 69257, 13170, 15111, 104156, 18181, 272382, 54446, 27056, 16764, 18987, 18109, 18032, 15242, 108961, 226442, 12013, 215418, 17869, 12014, 54139, 19009, 19726, 18515, 19725, 16658, 19411, 15377, 15375, 75871, 20688, 252973, 15413, 15379, 380912, 13559	1023	632	18724	1.41906	1	0.751388	0.747647
	GOTERM_MF_DIRECT	GO:0016491~oxidoreductase activity	46	3.83014	0.020749	104263, 71724, 66355, 75605, 18478, 104086, 16950, 72017, 19682, 320183, 15486, 13120, 53381, 56050, 98386, 60527, 74051, 50490, 194952, 27400, 13123, 231642, 68352, 71519, 320595, 13105, 13370, 15493, 13096, 103142, 69675, 64385, 13077, 15112, 66469, 237940, 15496, 23918, 71275, 67834, 226105, 63857, 70061, 83702, 140742, 194388	1023	603	18724	1.39625	1	0.867991	0.863669
	GOTERM_MF_DIRECT	GO:0005102~receptor binding	43	3.58035	0.000115669	242248, 15042, 66993, 22417, 15040, 14370, 16774, 13385, 14133, 14991, 232560, 65962, 227157, 84506, 99571, 13649, 11727, 11806, 16513, 18815, 102657, 12335, 20720, 18049, 14182, 14161, 16323, 14068, 110135, 14681, 12143, 17096, 21899, 110558, 12804, 12504, 223881, 101772, 15018, 12389, 237754, 15114, 18725	1023	420	18724	1.87388	0.13011	0.0232301	0.0231144
	GOTERM_MF_DIRECT	GO:0001228~transcriptional activator activity, RNA polymerase II transcription regulatory region sequence-specific binding	42	3.49709	0.0260497	20852, 218314, 212276, 319530, 16477, 18032, 68910, 15242, 68837, 56711, 170767, 83396, 12013, 215418, 17869, 54139, 17127, 18612, 18515, 19725, 16658, 20841, 69930, 16363, 13170, 244216, 15111, 15375, 104156, 20667, 18181, 272382, 252973, 54446, 27056, 15413, 17979, 15379, 50524, 18987, 380912, 18109	1023	549	18724	1.40023	1	0.867991	0.863669
	GOTERM_MF_DIRECT	GO:1990837~sequence-specific double-stranded DNA binding	41	3.41382	0.0361666	21389, 75605, 16477, 18032, 110784, 108961, 15220, 22433, 226442, 381990, 83396, 13048, 12014, 54139, 19009, 18612, 55927, 19726, 19725, 16658, 16363, 19411, 69257, 13170, 244216, 15377, 239546, 15111, 15375, 104156, 75871, 20667, 272382, 54446, 27056, 193736, 56805, 15413, 15379, 18987, 18109	1023	546	18724	1.3744	1	1	0.995847
	GOTERM_MF_DIRECT	GO:0008289~lipid binding	31	2.58118	0.0131007	71602, 218952, 16592, 69146, 110784, 17060, 59045, 57440, 20778, 21844, 223672, 11806, 243362, 15450, 20147, 18049, 71898, 66840, 72345, 71795, 72125, 207278, 11657, 12504, 170459, 320405, 14786, 13136, 236920, 14367, 19659	1023	358	18724	1.5849	1	0.751388	0.747647
	GOTERM_MF_DIRECT	GO:0001227~transcriptional repressor activity, RNA polymerase II transcription regulatory region sequence-specific binding	29	2.41465	0.0440776	20852, 218314, 21389, 319530, 240120, 15242, 108961, 15220, 378466, 68837, 73680, 228913, 226442, 75580, 381990, 12013, 18616, 13048, 17869, 12014, 19009, 55927, 18025, 69930, 22643, 193736, 56805, 73729, 17119	1023	365	18724	1.45421	1	1	0.995847
	GOTERM_MF_DIRECT	GO:0019904~protein domain specific binding	28	2.33139	0.0245152	69028, 109711, 320165, 12550, 70350, 224997, 57440, 26557, 22350, 384783, 13543, 12156, 13368, 18815, 107767, 504193, 216543, 15377, 269116, 15893, 15375, 71132, 18260, 73750, 15114, 18987, 12566, 11810	1023	331	18724	1.54829	1	0.867991	0.863669
	GOTERM_MF_DIRECT	GO:0030414~peptidase inhibitor activity	26	2.16486	1.92185e-08	59083, 20716, 20714, 21788, 380780, 11287, 18816, 68054, 19703, 20720, 18049, 243369, 209378, 20704, 20703, 20702, 20700, 319719, 71907, 16426, 16425, 17836, 16424, 17837, 16427, 16625	1023	127	18724	3.74708	2.3158e-05	2.31583e-05	2.3043e-05
	GOTERM_MF_DIRECT	GO:0000976~transcription regulatory region sequence-specific DNA binding	23	1.91507	0.0427418	16363, 15377, 15111, 15375, 15242, 104156, 70350, 68837, 319944, 22433, 71371, 73680, 228913, 20667, 100090, 226442, 78321, 27056, 83396, 54139, 17127, 18987, 19726	1023	272	18724	1.54768	1	1	0.995847
	GOTERM_MF_DIRECT	GO:0008201~heparin binding	23	1.91507	0.000392888	20720, 15450, 22339, 109821, 14182, 14183, 18186, 23794, 23893, 21814, 12628, 22370, 11727, 12817, 77018, 320712, 107515, 16005, 12667, 19206, 12159, 14766, 214403	1023	182	18724	2.31302	0.377196	0.0591788	0.0588841
	GOTERM_MF_DIRECT	GO:0005096~GTPase activator activity	22	1.83181	0.025469	213990, 240168, 216445, 18186, 72754, 71544, 67016, 71310, 74694, 20469, 11856, 171207, 50780, 24001, 442801, 12663, 236920, 243362, 230837, 210789, 66790, 214137	1023	243	18724	1.65706	1	0.867991	0.863669
	GOTERM_MF_DIRECT	GO:0004867~serine-type endopeptidase inhibitor activity	22	1.83181	1.3348e-05	20720, 100034251, 209378, 20716, 20704, 20714, 20703, 20702, 20700, 21788, 380780, 71907, 16426, 11287, 16425, 17836, 18816, 16424, 17837, 68054, 16427, 16625	1023	135	18724	2.98272	0.0159558	0.00536146	0.00533477
	GOTERM_MF_DIRECT	GO:0016757~transferase activity, transferring glycosyl groups	21	1.74854	0.0155048	94215, 232493, 218476, 22234, 97884, 60507, 57370, 20447, 97440, 108150, 231327, 56336, 230101, 227671, 76654, 53625, 233115, 171167, 11821, 15118, 547253	1023	217	18724	1.77126	1	0.751388	0.747647
	GOTERM_MF_DIRECT	GO:0004888~transmembrane signaling receptor activity	19	1.58201	0.042305	14130, 14370, 17533, 74775, 21814, 93694, 110789, 21899, 20358, 77596, 13649, 170757, 94071, 107515, 14367, 16847, 52614, 14766, 18703	1023	212	18724	1.64037	1	1	0.995847

## Sheet: S6 Fig
	S6 Fig
	KEGG pathway anaysis of RNA-Sequence of the liver
	Up-regulated KEGG pathway (obese vs lean)
	Category	Term	Count	%	PValue	Genes	List Total	Pop Hits	Pop Total	Fold Enrichment	Bonferroni	Benjamini	FDR
	KEGG_PATHWAY	mmu01100:Metabolic pathways	258	15.8185	4.5235e-30	100042314, 17960, 13360, 110821, 75847, 20454, 394433, 394434, 74754, 394432, 230163, 110948, 99011, 233549, 76263, 257633, 13806, 268782, 13124, 69976, 66588, 14583, 170439, 330671, 225913, 232449, 140481, 140483, 14104, 18705, 18822, 11512, 18597, 434437, 23945, 18115, 19683, 21881, 26897, 237928, 12499, 12496, 14433, 64292, 11720, 212862, 625249, 23956, 73458, 23959, 67217, 18242, 13350, 26995…	777	1625	9463	1.93363	1.53799e-27	1.53799e-27	1.31634e-27
	KEGG_PATHWAY	mmu05200:Pathways in cancer	60	3.67872	0.0149824	112405, 100042314, 16196, 20850, 16476, 18211, 21748, 112407, 14858, 22031, 14699, 14857, 56615, 103140, 18104, 235320, 107986, 14860, 18024, 19395, 14180, 15519, 11835, 14863, 14864, 16403, 20183, 14102, 12323, 14862, 12448, 14865, 11799, 18747, 11512, 21402, 18510, 18710, 22419, 12571, 14871, 16453, 18750, 100042295, 19361, 12575, 14677, 56636, 19016, 16780, 14281, 17873, 66447, 14362, 13197, 2…	777	543	9463	1.34573	0.994099	0.0943335	0.0807384
	KEGG_PATHWAY	mmu05207:Chemical carcinogenesis - receptor activation	42	2.57511	8.14343e-07	100042314, 20850, 18710, 394433, 13088, 394434, 14871, 16476, 13089, 394432, 18750, 100042295, 20779, 13849, 14858, 14677, 14857, 56615, 11444, 103140, 14281, 13094, 14860, 66447, 337924, 14180, 26427, 15519, 11835, 53973, 12288, 14863, 14864, 20183, 13555, 14862, 11555, 71904, 14865, 11799, 11512, 18747	777	225	9463	2.27339	0.000276838	2.30731e-05	1.97478e-05
	KEGG_PATHWAY	mmu01200:Carbon metabolism	38	2.32986	6.47294e-13	434437, 18597, 110821, 18655, 18770, 21881, 230163, 108682, 110208, 107272, 11409, 13806, 78920, 13885, 14751, 14433, 93747, 103988, 17448, 12974, 18641, 19895, 104174, 15277, 269951, 18563, 21351, 14121, 56185, 225913, 60525, 433182, 20917, 11430, 110460, 235339, 17436, 18648	777	121	9463	3.82478	2.20068e-10	1.1004e-10	9.41812e-11
	KEGG_PATHWAY	mmu05203:Viral carcinogenesis	33	2.0233	0.00156966	20850, 18710, 12571, 16476, 16453, 107995, 242341, 20779, 319157, 319158, 22031, 12575, 15007, 15006, 12534, 319186, 319187, 19650, 319182, 22628, 319160, 319183, 22629, 319184, 326619, 319185, 26427, 114713, 234729, 12428, 13654, 12448, 18747	777	226	9463	1.77833	0.413807	0.0144239	0.0123452
	KEGG_PATHWAY	mmu05034:Alcoholism	32	1.96199	0.000615289	18212, 19045, 319150, 319152, 665433, 97114, 319157, 319158, 360198, 14677, 14699, 319191, 97908, 319186, 13195, 319187, 319165, 319167, 319182, 319160, 319183, 319184, 326619, 319185, 15077, 319168, 26427, 319169, 110877, 319148, 319149, 18747	777	205	9463	1.9011	0.188818	0.00697327	0.0059683
	KEGG_PATHWAY	mmu04613:Neutrophil extracellular trap formation	30	1.83936	0.0032101	18710, 319150, 319152, 18750, 665433, 97114, 20779, 319157, 319158, 360198, 22371, 11465, 319191, 97908, 319186, 319187, 319165, 319167, 319182, 319160, 319183, 319184, 326619, 319185, 15077, 74244, 319168, 319169, 319148, 319149	777	208	9463	1.75657	0.664854	0.0287219	0.0245826
	KEGG_PATHWAY	mmu05225:Hepatocellular carcinoma	30	1.83936	0.000173463	100042314, 18710, 22419, 12571, 14871, 18750, 100042295, 21748, 14858, 83797, 12575, 11465, 14857, 56615, 103140, 17873, 20586, 18104, 107986, 14860, 66447, 14362, 13197, 18024, 21813, 14863, 14864, 13555, 14862, 14865	777	174	9463	2.09981	0.0572767	0.00255482	0.00218663
	KEGG_PATHWAY	mmu04110:Cell cycle	30	1.83936	1.97499e-05	21402, 68999, 12571, 268697, 107995, 20877, 22137, 56150, 77011, 12575, 105988, 12235, 12236, 12577, 12534, 17873, 52717, 19650, 22628, 73699, 22629, 13197, 12428, 17219, 13555, 12442, 17216, 12448, 12544, 17218	777	155	9463	2.35721	0.00669254	0.000335749	0.000287361
	KEGG_PATHWAY	mmu05204:Chemical carcinogenesis - DNA adducts	30	1.83936	7.20823e-12	100042314, 17960, 394433, 394434, 14871, 394432, 100042295, 20859, 76263, 13849, 14858, 629203, 434264, 14857, 638251, 56615, 103140, 13095, 14860, 66447, 13097, 13098, 337924, 72082, 12408, 53973, 14863, 14864, 14862, 14865	777	84	9463	4.3496	2.4508e-09	8.16932e-10	6.99198e-10
	KEGG_PATHWAY	mmu05166:Human T-cell leukemia virus 1 infection	29	1.77805	0.0491293	20850, 18710, 68999, 16476, 16453, 107995, 21926, 56150, 12575, 15007, 110196, 105988, 15006, 70549, 12236, 19698, 14281, 52717, 21813, 26427, 234729, 12428, 13654, 13555, 12442, 14961, 12448, 11512, 18747	777	247	9463	1.42991	1	0.260999	0.223385
	KEGG_PATHWAY	mmu03320:PPAR signaling pathway	28	1.71674	1.07342e-09	12491, 20411, 18830, 14079, 235674, 26457, 20250, 11364, 12895, 11520, 13167, 13124, 433256, 19016, 74147, 66968, 26569, 20249, 208715, 57435, 277753, 11430, 20183, 11770, 17436, 13119, 11832, 13117	777	89	9463	3.83156	3.64964e-07	7.29929e-08	6.24733e-08
	KEGG_PATHWAY	mmu04814:Motor proteins	27	1.65543	0.00971102	240641, 16572, 16571, 19348, 71960, 16551, 381293, 22151, 11465, 67117, 98932, 110033, 22146, 22004, 338367, 227613, 67938, 11459, 229841, 100502766, 13411, 110084, 11475, 70218, 53857, 216459, 73804	777	196	9463	1.6777	0.963771	0.0717771	0.0614327
	KEGG_PATHWAY	mmu00983:Drug metabolism - other enzymes	27	1.65543	6.9602e-09	100042314, 17960, 20135, 394433, 394434, 14871, 394432, 100042295, 14858, 14857, 56615, 103140, 72962, 72269, 234671, 14860, 66447, 15452, 234673, 66588, 22245, 14863, 14864, 14862, 13897, 14865, 436059	777	90	9463	3.65367	2.36646e-06	3.94411e-07	3.3757e-07
	KEGG_PATHWAY	mmu05322:Systemic lupus erythematosus	26	1.59411	0.000429155	319150, 319152, 665433, 21926, 97114, 319157, 319158, 360198, 319191, 97908, 319186, 319187, 319165, 319167, 319182, 319160, 319183, 319184, 326619, 319185, 15077, 319168, 319169, 319148, 319149, 14961	777	149	9463	2.12518	0.135794	0.00521117	0.00446014
	KEGG_PATHWAY	mmu00830:Retinol metabolism	26	1.59411	1.6229e-07	13082, 67442, 394433, 13088, 19683, 394434, 13089, 13086, 394432, 13087, 26358, 11668, 11761, 11522, 13095, 13094, 17252, 13350, 13097, 13098, 337924, 277753, 72082, 53973, 13119, 13117	777	97	9463	3.26445	5.51771e-05	5.51786e-06	4.72264e-06
	KEGG_PATHWAY	mmu00980:Metabolism of xenobiotics by cytochrome P450	26	1.59411	3.48572e-10	100042314, 394433, 394434, 14871, 394432, 100042295, 20859, 76263, 13849, 14858, 629203, 434264, 11522, 14857, 638251, 56615, 103140, 73458, 14860, 66447, 12408, 14863, 14864, 14862, 109857, 14865	777	74	9463	4.27907	1.18515e-07	2.96287e-08	2.53586e-08
	KEGG_PATHWAY	mmu05418:Fluid shear stress and atherosclerosis	25	1.5328	0.000830208	100042314, 18710, 14871, 16476, 20296, 100042295, 21926, 20779, 20339, 14858, 11465, 14857, 56615, 14733, 103140, 14281, 18104, 14860, 66447, 18024, 15519, 14863, 14864, 14862, 14865	777	147	9463	2.07124	0.246019	0.00910551	0.00779324
	KEGG_PATHWAY	mmu04114:Oocyte meiosis	23	1.41018	0.000296757	21402, 52717, 22628, 19045, 68999, 73699, 22629, 268697, 107995, 20878, 56150, 231207, 11835, 56739, 105988, 12323, 12235, 12442, 12448, 12877, 12534, 11512, 18747	777	121	9463	2.315	0.0959879	0.00388067	0.0033214
	KEGG_PATHWAY	mmu04146:Peroxisome	23	1.41018	1.27041e-06	67993, 18631, 18633, 209186, 234384, 69129, 235674, 269951, 74147, 56185, 12908, 67725, 76263, 56535, 170789, 11430, 15488, 51798, 15356, 69123, 19305, 433256, 11666	777	87	9463	3.21971	0.000431847	2.69962e-05	2.31056e-05
	KEGG_PATHWAY	mmu00480:Glutathione metabolism	23	1.41018	3.27534e-08	103140, 100042314, 625249, 20135, 14782, 14860, 66447, 14871, 269951, 75512, 100042295, 110208, 76263, 14858, 14863, 14864, 110175, 14862, 56615, 14857, 68396, 14865, 14778	777	72	9463	3.89048	1.11361e-05	1.39202e-06	1.19141e-06
	KEGG_PATHWAY	mmu00982:Drug metabolism - cytochrome P450	23	1.41018	2.46182e-08	103140, 14261, 100042314, 14262, 394433, 73458, 394434, 14860, 66447, 14871, 14263, 394432, 100042295, 76263, 14858, 14863, 14864, 14862, 11761, 11522, 56615, 14857, 14865	777	71	9463	3.94528	8.37016e-06	1.19574e-06	1.02341e-06
	KEGG_PATHWAY	mmu00010:Glycolysis / Gluconeogenesis	22	1.34887	4.09035e-08	18597, 18641, 72535, 18655, 73458, 15277, 18770, 14121, 230163, 60525, 58810, 16828, 433182, 13806, 11671, 14377, 14751, 14433, 11522, 235339, 103988, 18648	777	67	9463	3.99904	1.39071e-05	1.54525e-06	1.32255e-06
	KEGG_PATHWAY	mmu01240:Biosynthesis of cofactors	21	1.28755	0.0233173	72535, 18104, 394433, 14287, 17252, 394434, 394432, 71883, 270685, 66588, 22235, 107272, 29858, 54391, 57028, 11647, 58810, 12850, 51797, 11671, 11720	777	152	9463	1.68261	0.999672	0.136568	0.116886
	KEGG_PATHWAY	mmu04152:AMPK signaling pathway	21	1.28755	0.0033674	19016, 18641, 107476, 12491, 16890, 18710, 73699, 72149, 14121, 108097, 20528, 26427, 20249, 100705, 12428, 227154, 14104, 20250, 12895, 14377, 12683	777	127	9463	2.01383	0.682364	0.0291646	0.0249614
	KEGG_PATHWAY	mmu04115:p53 signaling pathway	21	1.28755	9.8056e-07	20135, 17873, 18787, 12450, 107986, 12571, 268697, 13197, 29813, 71361, 21825, 22401, 29870, 230784, 12575, 14102, 12442, 13663, 12448, 30954, 12534	777	73	9463	3.50352	0.000333335	2.56454e-05	2.19495e-05
	KEGG_PATHWAY	mmu04142:Lysosome	20	1.22624	0.0138984	67464, 13033, 15212, 13034, 15211, 242341, 11593, 74105, 19156, 114128, 66848, 56325, 229445, 56722, 192654, 11881, 11883, 432486, 11777, 16889	777	135	9463	1.80428	0.991422	0.0908741	0.0777776
	KEGG_PATHWAY	mmu04750:Inflammatory mediator regulation of TRP channels	20	1.22624	0.00738271	13095, 665095, 18048, 18710, 19045, 13097, 18211, 13098, 18750, 20779, 277753, 72082, 53357, 171382, 12323, 271844, 13119, 11512, 18747, 13117	777	127	9463	1.91794	0.919495	0.0570482	0.0488266
	KEGG_PATHWAY	mmu04976:Bile secretion	19	1.16493	0.00115518	394433, 209186, 394434, 18671, 394432, 26357, 20859, 239273, 13849, 11833, 11829, 629203, 434264, 54403, 638251, 76408, 12349, 11512, 18747	777	100	9463	2.31399	0.324964	0.0116049	0.00993241
	KEGG_PATHWAY	mmu01212:Fatty acid metabolism	19	1.16493	1.35185e-06	107476, 68801, 235674, 74147, 170439, 20249, 56348, 257633, 11409, 11364, 11430, 14104, 20250, 110460, 12895, 15488, 93747, 433256, 15107	777	62	9463	3.73224	0.000459525	2.70371e-05	2.31406e-05
	Down-regulated KEGG pathway (obese vs lean)
	Category	Term	Count	%	PValue	Genes	List Total	Pop Hits	Pop Total	Fold Enrichment	Bonferroni	Benjamini	FDR
	KEGG_PATHWAY	mmu05200:Pathways in cancer	43	3.58035	0.0212805	240168, 20852, 22339, 22417, 14370, 16774, 15245, 14870, 12550, 16590, 20315, 13649, 11607, 22032, 18715, 13543, 12156, 17869, 12576, 17127, 19206, 66197, 18712, 12159, 16000, 17311, 104110, 66066, 14182, 14183, 17395, 17390, 13617, 14869, 12443, 12367, 12444, 17979, 12125, 14367, 12986, 12566, 53978	534	543	9463	1.40332	0.998997	0.325287	0.31414
	KEGG_PATHWAY	mmu04151:PI3K-Akt signaling pathway	31	2.58118	0.0226778	22339, 21687, 75705, 18534, 16774, 16590, 13649, 22370, 244650, 17869, 12576, 213119, 16000, 241226, 17311, 18049, 66066, 14182, 14183, 19699, 75778, 16542, 232493, 245026, 12443, 12444, 12125, 12986, 13636, 12566, 53978	534	364	9463	1.5092	0.999366	0.33089	0.319551
	KEGG_PATHWAY	mmu04610:Complement and coagulation cascades	30	2.49792	1.34203e-14	50909, 50908, 12274, 19123, 21788, 99571, 22370, 109828, 16415, 18815, 18816, 14058, 12279, 230558, 20720, 109821, 14161, 14068, 110135, 12263, 20704, 20703, 20702, 20700, 12628, 13136, 15139, 12267, 16621, 110382	534	94	9463	5.65563	4.31222e-12	4.30792e-12	4.1603e-12
	KEGG_PATHWAY	mmu05171:Coronavirus disease - COVID-19	27	2.24813	0.00169392	246728, 50909, 50908, 12274, 99571, 13649, 11607, 26451, 27367, 109828, 12279, 230558, 14161, 18186, 110135, 100043813, 12263, 68028, 246730, 22121, 19094, 54127, 17857, 15139, 17858, 12267, 110382	534	249	9463	1.92155	0.4197	0.0906247	0.0875192
	KEGG_PATHWAY	mmu04015:Rap1 signaling pathway	25	2.0816	0.00095035	240168, 22339, 21687, 14293, 12550, 16590, 21844, 13649, 26399, 16415, 16000, 18762, 17311, 104110, 18049, 14182, 14183, 16542, 14681, 19094, 20469, 75292, 56508, 13636, 53978	534	214	9463	2.07021	0.263029	0.0762656	0.0736521
	KEGG_PATHWAY	mmu05205:Proteoglycans in cancer	25	2.0816	0.000512536	22339, 75705, 22417, 20971, 14370, 17022, 21844, 13649, 15529, 22370, 22350, 17869, 19206, 16439, 16000, 14182, 16147, 16542, 17395, 17390, 19094, 12443, 12367, 12389, 14367	534	205	9463	2.16109	0.151739	0.0548414	0.0529621
	KEGG_PATHWAY	mmu04810:Regulation of actin cytoskeleton	24	1.99833	0.00552803	241226, 109711, 14182, 14183, 237860, 12274, 73341, 219140, 21844, 20315, 11867, 227753, 13649, 22350, 77579, 15139, 109828, 16415, 213119, 12279, 110382, 16407, 53978, 230558	534	231	9463	1.84114	0.831264	0.197166	0.19041
	KEGG_PATHWAY	mmu04514:Cell adhesion molecules	24	1.99833	0.000171681	15042, 241226, 20345, 20971, 15040, 12483, 269116, 12550, 14991, 15000, 56173, 18260, 110558, 12737, 11658, 12504, 15529, 12739, 15018, 16415, 171171, 102657, 192198, 54419	534	179	9463	2.376	0.0536231	0.0275548	0.0266106
	KEGG_PATHWAY	mmu05169:Epstein-Barr virus infection	21	1.74854	0.0323869	15042, 246728, 15040, 14991, 15000, 17060, 246730, 17096, 19094, 110558, 60406, 72090, 26399, 15018, 12443, 12576, 17869, 12367, 12444, 12125, 12566	534	228	9463	1.63219	0.999974	0.399853	0.386151
	KEGG_PATHWAY	mmu04360:Axon guidance	21	1.74854	0.00292359	18762, 20356, 268902, 22417, 18186, 237860, 20315, 20358, 13838, 13846, 223881, 53972, 50780, 54712, 171171, 235611, 17974, 13636, 19206, 231148, 192198	534	181	9463	2.05602	0.609313	0.134068	0.129473
	KEGG_PATHWAY	mmu04310:Wnt signaling pathway	19	1.58201	0.00962997	21886, 21885, 22417, 14370, 68339, 328949, 106042, 21888, 77583, 54630, 13543, 12443, 17869, 12444, 107515, 14367, 17127, 68010, 53627	534	175	9463	1.92399	0.955229	0.237786	0.229638
	KEGG_PATHWAY	mmu05160:Hepatitis C	18	1.49875	0.0121591	246728, 246730, 56173, 18260, 20778, 58185, 12737, 12702, 13649, 12739, 17857, 12443, 17858, 17869, 12367, 15957, 54419, 12566	534	166	9463	1.92155	0.980297	0.268036	0.258851
	KEGG_PATHWAY	mmu04550:Signaling pathways regulating pluripotency of stem cells	17	1.41549	0.00533398	16000, 16880, 14182, 22417, 14370, 14183, 16323, 11481, 19094, 55994, 13543, 17869, 15379, 14367, 17127, 15902, 12159	534	140	9463	2.15183	0.820358	0.197166	0.19041
	KEGG_PATHWAY	mmu05418:Fluid shear stress and atherosclerosis	15	1.24896	0.037299	18762, 22339, 20971, 14870, 11481, 17395, 16542, 16177, 17390, 19094, 14869, 15529, 26399, 12389, 12159	534	147	9463	1.80826	0.999995	0.443443	0.428247
	KEGG_PATHWAY	mmu04068:FoxO signaling pathway	15	1.24896	0.0154379	16000, 18534, 67731, 26557, 73251, 19094, 13649, 13609, 384783, 12443, 12576, 12444, 12125, 17127, 12566	534	131	9463	2.02912	0.993223	0.289481	0.279561
	KEGG_PATHWAY	mmu04976:Bile secretion	15	1.24896	0.00136633	94215, 104110, 394430, 27409, 108114, 71773, 28248, 20778, 100559, 76971, 11826, 28250, 18669, 67470, 11931	534	100	9463	2.65815	0.355249	0.0877182	0.0847122
	KEGG_PATHWAY	mmu05150:Staphylococcus aureus infection	14	1.1657	0.0279133	14130, 20345, 14293, 50909, 12263, 15000, 50908, 12628, 99571, 211924, 15139, 16415, 18815, 12267	534	128	9463	1.93823	0.999887	0.37334	0.360546
	KEGG_PATHWAY	mmu04670:Leukocyte transendothelial migration	14	1.1657	0.0162326	109711, 17395, 56173, 17390, 18260, 20469, 19094, 20315, 12737, 12739, 22350, 56508, 16415, 54419	534	119	9463	2.08482	0.99477	0.289481	0.279561
	KEGG_PATHWAY	mmu04350:TGF-beta signaling pathway	14	1.1657	0.00870631	16323, 11481, 207596, 23893, 84506, 55994, 12156, 17869, 17127, 12667, 15902, 13559, 12159, 68010	534	110	9463	2.2554	0.939612	0.232894	0.224913
	KEGG_PATHWAY	mmu00140:Steroid hormone biosynthesis	13	1.08243	0.00629491	94215, 15493, 13096, 394430, 13077, 15486, 15496, 71773, 226105, 100559, 27400, 13123, 13105	534	94	9463	2.45077	0.868277	0.202067	0.195142
	KEGG_PATHWAY	mmu00830:Retinol metabolism	12	0.999167	0.0201233	94215, 100559, 13096, 394430, 71724, 103142, 13077, 19682, 27400, 71773, 226105, 63857	534	97	9463	2.19229	0.998534	0.325287	0.31414
	KEGG_PATHWAY	mmu05416:Viral myocarditis	12	0.999167	0.0139694	15042, 24051, 15040, 14991, 15000, 13136, 15018, 12443, 16415, 12389, 12367, 110558	534	92	9463	2.31143	0.989065	0.280261	0.270657
	KEGG_PATHWAY	mmu01232:Nucleotide metabolism	12	0.999167	0.00721813	66355, 72090, 66422, 76654, 23918, 18605, 50773, 107569, 209558, 22169, 21877, 11821	534	84	9463	2.53157	0.902258	0.210638	0.20342
	KEGG_PATHWAY	mmu00983:Drug metabolism - other enzymes	11	0.915903	0.0294771	94215, 100559, 394430, 14869, 14870, 76654, 71773, 23918, 13884, 21877, 234669	534	90	9463	2.1659	0.999933	0.378485	0.365516
	KEGG_PATHWAY	mmu05204:Chemical carcinogenesis - DNA adducts	10	0.832639	0.0460441	94215, 100559, 13096, 394430, 14869, 13077, 14870, 76971, 71773, 226105	534	84	9463	2.10964	1	0.509661	0.492196
	KEGG_PATHWAY	mmu04662:B cell receptor signaling pathway	10	0.832639	0.0431628	232801, 240168, 242248, 14130, 12483, 12143, 17060, 17096, 18733, 18725	534	83	9463	2.13506	0.999999	0.494831	0.477874
	KEGG_PATHWAY	mmu00240:Pyrimidine metabolism	9	0.749376	0.012525	72090, 66422, 76654, 18605, 50773, 107569, 209558, 22169, 21877	534	56	9463	2.84801	0.982507	0.268036	0.258851
	KEGG_PATHWAY	mmu04979:Cholesterol metabolism	8	0.666112	0.0210385	15450, 27409, 104086, 20661, 11806, 59045, 20778, 67470	534	50	9463	2.83536	0.998914	0.325287	0.31414
	KEGG_PATHWAY	mmu05219:Bladder cancer	7	0.582848	0.0260266	22339, 13649, 17395, 12550, 12443, 17390, 17869	534	41	9463	3.02553	0.999789	0.363241	0.350793

[truncated: 10 more sheets: S7 Fig, S8 Fig, S9 Fig, S10 Fig, S11 Fig, S12 Fig, S13 Fig, S15 Fig, S16 Fig, S18 Fig]
